# Supplementary material for: School-based screening for scoliosis and foot biomechanical abnormalities: a study of prevalence, plantar pressure, and gait among adolescents in Haidian District, Beijing
Source: Front Pediatr. 2026 Apr 1;14:1749070. doi: 10.3389/fped.2026.1749070 (PMC13079664; doi:10.3389/fped.2026.1749070)
Supplement: Supplementary file 1 [file Table1.xlsx]

## Sheet: Sheet1
Number	Gender	Educational stage	Grades	Ages	Spinal screening			Foot & Ankle Screening
					Cobb (°)	Results (N = Aormal, A = AbAormal)	Suggestions	Results (N = Normal, A = Abnormal)	Preliminary Diagnosis	Suggestions
001	Male	Elementary School	1st Grade	7	3	N	NA	A	Flat feet	No follow-up is needed; return for evaluation if pain occurs
002	Male	Elementary School	1st Grade	7	1	N	NA	A	Flat feet	No follow-up is needed; return for evaluation if pain occurs
003	Male	Elementary School	1st Grade	7	1	N	NA	A	Foot varus	No follow-up is needed; return for evaluation if pain occurs
004	Female	Elementary School	1st Grade	7	2	N	NA	A	Flat feet	No follow-up is needed; return for evaluation if pain occurs
005	Female	Elementary School	1st Grade	6	3	N	NA	A	Flat feet	No follow-up is needed; return for evaluation if pain occurs
006	Male	Elementary School	1st Grade	6	1	N	NA	A	Flat feet	No follow-up is needed; return for evaluation if pain occurs
007	Male	Elementary School	1st Grade	7	0	N	NA	N	NA	NA
008	Female	Elementary School	1st Grade	7	0	N	NA	A	Flat feet, Out-toeing gait	No follow-up is needed; return for evaluation if pain occurs
009	Male	Elementary School	1st Grade	7	3	N	NA	A	Flat feet	No follow-up is needed; return for evaluation if pain occurs
010	Female	Elementary School	1st Grade	7	1	N	NA	A	Flat feet	No follow-up is needed; return for evaluation if pain occurs
011	Male	Elementary School	1st Grade	7	3	N	NA	N	NA	NA
012	Male	Elementary School	1st Grade	6	3	N	NA	A	Flat feet	No follow-up is needed; return for evaluation if pain occurs
013	Male	Elementary School	1st Grade	7	1	N	NA	N	NA	NA
014	Male	Elementary School	1st Grade	6	3	N	NA	A	Out-toeing gait	No follow-up is needed; return for evaluation if pain occurs
015	Female	Elementary School	1st Grade	6	2	N	NA	N	NA	NA
016	Male	Elementary School	1st Grade	7	2	N	NA	A	Flat feet, Out-toeing gait	It is recommended to visit the hospital for a comprehensive biomechanical assessment and to be fitted with biomechanical insoles.
017	Female	Elementary School	1st Grade	6	0	N	NA	N	NA	NA
018	Male	Elementary School	1st Grade	6	1	N	NA	A	Flat feet	It is recommended to visit the hospital for a comprehensive biomechanical assessment and to be fitted with biomechanical insoles.
019	Male	Elementary School	1st Grade	7	4	N	NA	A	Foot varus	No follow-up is needed; return for evaluation if pain occurs
020	Male	Elementary School	1st Grade	7	0	N	NA	N	Suspected accessory navicular bone	No follow-up is needed; return for evaluation if pain occurs
021	Male	Elementary School	1st Grade	6	0	N	NA	N	NA	NA
022	Male	Elementary School	1st Grade	7	1	N	NA	A	NA	NA
023	Female	Elementary School	1st Grade	6	1	N	NA	N	NA	NA
024	Male	Elementary School	1st Grade	6	0	N	NA	A	Flat feet	No follow-up is needed; return for evaluation if pain occurs
025	Male	Elementary School	1st Grade	6	1	N	NA	N	NA	NA
026	Female	Elementary School	1st Grade	7	2	N	NA	N	NA	NA
027	Female	Elementary School	1st Grade	7	2	N	NA	N	NA	NA
028	Male	Elementary School	1st Grade	6	1	N	NA	A	Flat feet	It is recommended to visit the hospital for a comprehensive biomechanical assessment and to be fitted with biomechanical insoles.
029	Female	Elementary School	1st Grade	7	0	N	NA	A	NA	NA
030	Female	Elementary School	1st Grade	6	1	N	NA	A	Foot pronation	No follow-up is needed; return for evaluation if pain occurs
031	Female	Elementary School	1st Grade	6	3	N	NA	A	Flat feet	No follow-up is needed; return for evaluation if pain occurs
032	Male	Elementary School	1st Grade	7	0	N	NA	A	Flat feet	It is recommended to visit the hospital for a comprehensive biomechanical assessment and to be fitted with biomechanical insoles.
033	Female	Elementary School	1st Grade	6	0	N	NA	N	NA	NA
034	Female	Elementary School	1st Grade	6	1	N	NA	N	NA	NA
035	Female	Elementary School	1st Grade	6	2	N	NA	N	NA	NA
036	Male	Elementary School	1st Grade	7	1	N	NA	A	Flat feet	No follow-up is needed; return for evaluation if pain occurs
037	Male	Elementary School	1st Grade	7	0	N	NA	N	NA	NA
038	Female	Elementary School	1st Grade	7	0	N	NA	A	Flat feet	No follow-up is needed; return for evaluation if pain occurs
039	Male	Elementary School	1st Grade	7	0	N	NA	N	NA	NA
040	Male	Elementary School	1st Grade	6	0	N	NA	A	Right heel pain	It is recommended to visit the hospital for a comprehensive biomechanical assessment and to be fitted with biomechanical insoles.
041	Male	Elementary School	1st Grade	6	2	N	NA	N	Flat feet	Further hospital treatment is necessary.
042	Male	Elementary School	1st Grade	7	3	N	NA	N	NA	NA
043	Male	Elementary School	1st Grade	6	0	N	NA	N	Out-toeing gait	It is recommended to visit the hospital for a comprehensive biomechanical assessment and to be fitted with biomechanical insoles.
044	Male	Elementary School	1st Grade	7	0	N	NA	A	Foot varus	No follow-up is needed; return for evaluation if pain occurs
045	Female	Elementary School	1st Grade	6	2	N	NA	A	NA	NA
046	Female	Elementary School	1st Grade	7	2	N	NA	N	NA	NA
047	Male	Elementary School	1st Grade	7	1	N	NA	A	Flat feet, Out-toeing gait	It is recommended to visit the hospital for a comprehensive biomechanical assessment and to be fitted with biomechanical insoles.
048	Female	Elementary School	1st Grade	7	1	N	NA	A	NA	NA
049	Female	Elementary School	1st Grade	7	1	N	NA	N	NA	NA
050	Female	Elementary School	1st Grade	7	2	N	NA	A	NA	NA
051	Male	Elementary School	1st Grade	7	1	N	NA	N	NA	NA
052	Male	Elementary School	1st Grade	7	1	N	NA	A	Morton's foot	No follow-up is needed; return for evaluation if pain occurs
053	Male	Elementary School	1st Grade	7	0	N	NA	A	Out-toeing gait	Further hospital treatment is necessary.
054	Male	Elementary School	1st Grade	7	1	N	NA	A	Flat feet	No follow-up is needed; return for evaluation if pain occurs
055	Male	Elementary School	1st Grade	6	0	N	NA	A	Flat feet, Out-toeing gait	It is recommended to visit the hospital for a comprehensive biomechanical assessment and to be fitted with biomechanical insoles.
056	Female	Elementary School	1st Grade	7	0	N	NA	N	NA	NA
057	Female	Elementary School	1st Grade	6	4	A	physical exercise	N	Left 5th metatarsal pain	It is recommended to visit the hospital for a comprehensive biomechanical assessment and to be fitted with biomechanical insoles.
058	Female	Elementary School	1st Grade	7	2	N	NA	A	Flat feet	No follow-up is needed; return for evaluation if pain occurs
059	Male	Elementary School	1st Grade	6	2	N	NA	A	Flat feet	No follow-up is needed; return for evaluation if pain occurs
060	Female	Elementary School	1st Grade	6	2	N	NA	N	NA	NA
061	Female	Elementary School	1st Grade	6	1	N	NA	A	NA	NA
062	Female	Elementary School	1st Grade	6	1	N	NA	A	Flat feet, Foot valgus	It is recommended to visit the hospital for a comprehensive biomechanical assessment and to be fitted with biomechanical insoles.
063	Female	Elementary School	1st Grade	6	3	N	NA	A	NA	NA
064	Female	Elementary School	1st Grade	8	0	N	NA	N	NA	NA
065	Male	Elementary School	1st Grade	7	1	N	NA	N	NA	NA
066	Male	Elementary School	1st Grade	7	0	N	NA	A	Foot varus	No follow-up is needed; return for evaluation if pain occurs
067	Male	Elementary School	1st Grade	6	1	N	NA	N	NA	NA
068	Male	Elementary School	1st Grade	7	0	N	NA	N	NA	NA
069	Female	Elementary School	1st Grade	7	2	N	NA	N	NA	NA
070	Male	Elementary School	1st Grade	7	0	N	NA	A	Out-toeing gait	No follow-up is needed; return for evaluation if pain occurs
071	Male	Elementary School	1st Grade	6	0	N	NA	A	Flat feet	No follow-up is needed; return for evaluation if pain occurs
072	Male	Elementary School	1st Grade	6	2	N	NA	A	Flat feet	No follow-up is needed; return for evaluation if pain occurs
073	Male	Elementary School	1st Grade	6	2	N	NA	A	Flat feet	No follow-up is needed; return for evaluation if pain occurs
074	Female	Elementary School	1st Grade	6	0	N	NA	N	Foot varus	No follow-up is needed; return for evaluation if pain occurs
075	Female	Elementary School	1st Grade	7	0	N	NA	A	Foot varus	No follow-up is needed; return for evaluation if pain occurs
076	Male	Elementary School	1st Grade	7	0	N	NA	A	Flat feet	No follow-up is needed; return for evaluation if pain occurs
077	Female	Elementary School	1st Grade	6	2	N	NA	N	NA	NA
078	Male	Elementary School	2nd Grade	8	1	N	NA	N	NA	NA
079	Male	Elementary School	2nd Grade	7	3	N	NA	N	Flat feet	No follow-up is needed; return for evaluation if pain occurs
080	Female	Elementary School	2nd Grade	8	1	N	NA	N	NA	NA
081	Male	Elementary School	2nd Grade	8	1	N	NA	A	Flat feet, Foot varus	It is recommended to visit the hospital for a comprehensive biomechanical assessment and to be fitted with biomechanical insoles.
082	Male	Elementary School	2nd Grade	8	2	N	NA	A	Flat feet	Further hospital treatment is necessary.
083	Female	Elementary School	2nd Grade	8	0	N	NA	A	Foot varus	No follow-up is needed; return for evaluation if pain occurs
084	Male	Elementary School	2nd Grade	8	0	N	NA	A	Flat feet	No follow-up is needed; return for evaluation if pain occurs
085	Female	Elementary School	2nd Grade	7	3	N	NA	N	Morton's foot	It is recommended to visit the hospital for a comprehensive biomechanical assessment and to be fitted with biomechanical insoles.
086	Female	Elementary School	2nd Grade	7	3	N	NA	N	NA	NA
087	Male	Elementary School	2nd Grade	8	0	N	NA	N	NA	NA
088	Female	Elementary School	2nd Grade	8	4	N	NA	A	Flat feet	It is recommended to visit the hospital for a comprehensive biomechanical assessment and to be fitted with biomechanical insoles.
089	Female	Elementary School	2nd Grade	8	2	N	NA	N	NA	NA
090	Male	Elementary School	2nd Grade	8	0	N	NA	N	NA	NA
091	Female	Elementary School	2nd Grade	8	0	N	NA	A	Flat feet	No follow-up is needed; return for evaluation if pain occurs
092	Male	Elementary School	2nd Grade	7	0	N	NA	A	Flat feet	No follow-up is needed; return for evaluation if pain occurs
093	Female	Elementary School	2nd Grade	8	1	N	NA	A	Flat feet	No follow-up is needed; return for evaluation if pain occurs
094	Female	Elementary School	2nd Grade	8	1	N	NA	N	NA	NA
095	Male	Elementary School	2nd Grade	7	2	N	NA	N	NA	NA
096	Male	Elementary School	2nd Grade	7	0	N	NA	A	Bilateral dorsum foot pain	It is recommended to visit the hospital for a comprehensive biomechanical assessment and to be fitted with biomechanical insoles.
097	Female	Elementary School	2nd Grade	7	6	A	Further examination or treatment is required	A	Flat feet	No follow-up is needed; return for evaluation if pain occurs
098	Male	Elementary School	2nd Grade	8	2	N	NA	A	Flat feet	No follow-up is needed; return for evaluation if pain occurs
099	Male	Elementary School	2nd Grade	8	0	N	NA	A	Flat feet	No follow-up is needed; return for evaluation if pain occurs
100	Female	Elementary School	2nd Grade	7	1	N	NA	A	Flat feet	No follow-up is needed; return for evaluation if pain occurs
101	Male	Elementary School	2nd Grade	8	0	N	NA	N	Lateral ankle pain following physical activity	It is recommended to visit the hospital for a comprehensive biomechanical assessment and to be fitted with biomechanical insoles.
102	Male	Elementary School	2nd Grade	8	1	N	NA	A	Hallux valgus	It is recommended to visit the hospital for a comprehensive biomechanical assessment and to be fitted with biomechanical insoles.
103	Male	Elementary School	2nd Grade	7	0	N	NA	N	NA	NA
104	Male	Elementary School	2nd Grade	8	0	N	NA	N	NA	NA
105	Male	Elementary School	2nd Grade	8	1	N	NA	A	Flat feet, Foot varus	No follow-up is needed; return for evaluation if pain occurs
106	Female	Elementary School	2nd Grade	8	2	N	NA	N	NA	NA
107	Male	Elementary School	2nd Grade	8	1	N	NA	N	NA	NA
108	Male	Elementary School	2nd Grade	8	1	N	NA	A	Foot varus	It is recommended to visit the hospital for a comprehensive biomechanical assessment and to be fitted with biomechanical insoles.
109	Female	Elementary School	2nd Grade	8	2	N	NA	N	NA	NA
110	Female	Elementary School	2nd Grade	8	3	N	NA	N	NA	NA
111	Female	Elementary School	2nd Grade	7	0	N	NA	N	NA	NA
112	Male	Elementary School	2nd Grade	7	2	N	NA	A	Right Hallux valgus	It is recommended to visit the hospital for a comprehensive biomechanical assessment and to be fitted with biomechanical insoles.
113	Male	Elementary School	2nd Grade	8	0	N	NA	N	NA	NA
114	Female	Elementary School	2nd Grade	8	2	N	NA	A	Flat feet	No follow-up is needed; return for evaluation if pain occurs
115	Male	Elementary School	2nd Grade	8	2	N	NA	N	NA	NA
116	Female	Elementary School	2nd Grade	7	0	N	NA	A	Flat feet, Waddling gait	No follow-up is needed; return for evaluation if pain occurs
117	Female	Elementary School	2nd Grade	7	1	N	NA	N	Prehensile thumb	No follow-up is needed; return for evaluation if pain occurs
118	Male	Elementary School	2nd Grade	8	0	N	NA	N	NA	NA
119	Male	Elementary School	2nd Grade	8	3	N	NA	A	Foot valgus	No follow-up is needed; return for evaluation if pain occurs
120	Female	Elementary School	2nd Grade	7	1	N	NA	N	NA	NA
121	Male	Elementary School	2nd Grade	8	2	N	NA	A	Flat feet	No follow-up is needed; return for evaluation if pain occurs
122	Male	Elementary School	2nd Grade	8	3	N	NA	N	NA	NA
123	Female	Elementary School	2nd Grade	7	2	N	NA	N	NA	NA
124	Female	Elementary School	2nd Grade	7	0	N	NA	N	NA	NA
125	Female	Elementary School	2nd Grade	8	2	N	NA	N	NA	NA
126	Male	Elementary School	2nd Grade	8	1	N	NA	A	Flat feet	It is recommended to visit the hospital for a comprehensive biomechanical assessment and to be fitted with biomechanical insoles.
127	Male	Elementary School	2nd Grade	8	0	N	NA	N	NA	NA
128	Female	Elementary School	2nd Grade	8	1	N	NA	N	Flat feet	No follow-up is needed; return for evaluation if pain occurs
129	Female	Elementary School	2nd Grade	8	1	N	NA	N	NA	NA
130	Male	Elementary School	2nd Grade	8	2	N	NA	N	NA	NA
131	Male	Elementary School	2nd Grade	8	0	N	NA	A	Flat feet	No follow-up is needed; return for evaluation if pain occurs
132	Female	Elementary School	2nd Grade	7	0	N	NA	N	NA	NA
133	Female	Elementary School	2nd Grade	8	1	N	NA	N	NA	NA
134	Female	Elementary School	2nd Grade	8	1	N	NA	A	Flat feet	No follow-up is needed; return for evaluation if pain occurs
135	Male	Elementary School	2nd Grade	8	2	N	NA	A	Flat feet	Further hospital treatment is necessary.
136	Male	Elementary School	2nd Grade	7	2	N	NA	A	Flat feet	No follow-up is needed; return for evaluation if pain occurs
137	Male	Elementary School	2nd Grade	8	1	N	NA	A	Out-toeing gait	No follow-up is needed; return for evaluation if pain occurs
138	Female	Elementary School	2nd Grade	8	0	N	NA	A	Flat feet, In-toeing gait	No follow-up is needed; return for evaluation if pain occurs
139	Male	Elementary School	2nd Grade	8	1	N	NA	A	Flat feet, Out-toeing gait	It is recommended to visit the hospital for a comprehensive biomechanical assessment and to be fitted with biomechanical insoles.
140	Female	Elementary School	2nd Grade	8	2	N	NA	N	NA	NA
141	Male	Elementary School	2nd Grade	8	0	N	NA	N	NA	NA
142	Female	Elementary School	2nd Grade	7	0	N	NA	N	NA	NA
143	Male	Elementary School	2nd Grade	7	0	N	NA	A	Flat feet, Uneven shoulders	Further hospital treatment is necessary.
144	Male	Elementary School	2nd Grade	8	0	N	NA	N	Out-toeing gait	No follow-up is needed; return for evaluation if pain occurs
145	Female	Elementary School	2nd Grade	8	1	N	NA	A	Flat feet	No follow-up is needed; return for evaluation if pain occurs
146	Male	Elementary School	2nd Grade	8	1	N	NA	N	Out-toeing gait	It is recommended to visit the hospital for a comprehensive biomechanical assessment and to be fitted with biomechanical insoles.
147	Male	Elementary School	2nd Grade	8	2	N	NA	N	NA	NA
148	Female	Elementary School	3rd Grade	8	4	N	NA	N	NA	NA
149	Male	Elementary School	3rd Grade	9	0	N	NA	N	Out-toeing gait	No follow-up is needed; return for evaluation if pain occurs
150	Female	Elementary School	3rd Grade	8	2	N	NA	N	NA	NA
151	Female	Elementary School	3rd Grade	8	0	N	NA	A	Hallux valgus	It is recommended to visit the hospital for a comprehensive biomechanical assessment and to be fitted with biomechanical insoles.
152	Female	Elementary School	3rd Grade	8	1	N	NA	N	Flat feet	No follow-up is needed; return for evaluation if pain occurs
153	Female	Elementary School	3rd Grade	8	0	N	NA	N	NA	NA
154	Female	Elementary School	3rd Grade	8	1	N	NA	N	NA	NA
155	Male	Elementary School	3rd Grade	8	2	N	NA	N	Out-toeing gait	No follow-up is needed; return for evaluation if pain occurs
156	Female	Elementary School	3rd Grade	8	0	N	NA	N	Pain in the first toes of both feet	It is recommended to visit the hospital for a comprehensive biomechanical assessment and to be fitted with biomechanical insoles.
157	Male	Elementary School	3rd Grade	8	1	N	NA	N	NA	NA
158	Male	Elementary School	3rd Grade	8	2	N	NA	N	NA	NA
159	Male	Elementary School	3rd Grade	9	0	N	NA	A	Flat feet	No follow-up is needed; return for evaluation if pain occurs
160	Male	Elementary School	3rd Grade	9	0	N	NA	A	Flat feet	No follow-up is needed; return for evaluation if pain occurs
161	Male	Elementary School	3rd Grade	8	2	N	NA	N	NA	NA
162	Male	Elementary School	3rd Grade	8	0	N	NA	N	NA	NA
163	Male	Elementary School	3rd Grade	9	0	N	NA	A	Hallux valgus	It is recommended to visit the hospital for a comprehensive biomechanical assessment and to be fitted with biomechanical insoles.
164	Female	Elementary School	3rd Grade	8	0	N	NA	A	Flat feet	No follow-up is needed; return for evaluation if pain occurs
165	Male	Elementary School	3rd Grade	9	0	N	NA	N	NA	NA
166	Female	Elementary School	3rd Grade	8	1	N	NA	N	NA	NA
167	Female	Elementary School	3rd Grade	8	2	N	NA	A	Flat feet, In-toeing gait	No follow-up is needed; return for evaluation if pain occurs
168	Female	Elementary School	3rd Grade	8	1	N	NA	N	NA	NA
169	Male	Elementary School	3rd Grade	9	1	N	NA	A	Flat feet	No follow-up is needed; return for evaluation if pain occurs
170	Female	Elementary School	3rd Grade	9	2	N	NA	A	NA	NA
171	Female	Elementary School	3rd Grade	9	2	N	NA	A	Flat feet	No follow-up is needed; return for evaluation if pain occurs
172	Female	Elementary School	3rd Grade	8	0	N	NA	A	Flat feet	No follow-up is needed; return for evaluation if pain occurs
173	Male	Elementary School	3rd Grade	9	0	N	NA	N	NA	NA
174	Female	Elementary School	3rd Grade	9	0	N	NA	N	Hallux valgus	It is recommended to visit the hospital for a comprehensive biomechanical assessment and to be fitted with biomechanical insoles.
175	Female	Elementary School	3rd Grade	8	0	N	NA	A	Flat feet	No follow-up is needed; return for evaluation if pain occurs
176	Female	Elementary School	3rd Grade	8	1	N	NA	N	NA	NA
177	Male	Elementary School	3rd Grade	9	1	N	NA	A	Flat feet	No follow-up is needed; return for evaluation if pain occurs
178	Male	Elementary School	3rd Grade	9	2	N	NA	N	NA	NA
179	Male	Elementary School	3rd Grade	9	0	N	NA	N	NA	NA
180	Male	Elementary School	3rd Grade	9	1	N	NA	A	Flat feet	It is recommended to visit the hospital for a comprehensive biomechanical assessment and to be fitted with biomechanical insoles.
181	Female	Elementary School	3rd Grade	8	1	N	NA	N	NA	NA
182	Male	Elementary School	3rd Grade	9	0	N	NA	A	NA	NA
183	Female	Elementary School	3rd Grade	9	2	N	NA	A	Flat feet, Hallux valgus	No follow-up is needed; return for evaluation if pain occurs
184	Female	Elementary School	3rd Grade	9	3	N	NA	N	Flat feet	No follow-up is needed; return for evaluation if pain occurs
185	Female	Elementary School	3rd Grade	8	1	N	NA	N	NA	NA
186	Male	Elementary School	3rd Grade	8	0	N	NA	A	Flat feet, Hallux valgus	It is recommended to visit the hospital for a comprehensive biomechanical assessment and to be fitted with biomechanical insoles.
187	Female	Elementary School	3rd Grade	9	0	N	NA	N	NA	NA
188	Male	Elementary School	3rd Grade	10	0	N	NA	N	NA	NA
189	Male	Elementary School	3rd Grade	9	1	N	NA	A	Flat feet	No follow-up is needed; return for evaluation if pain occurs
190	Female	Elementary School	3rd Grade	8	2	N	NA	N	NA	NA
191	Female	Elementary School	3rd Grade	9	1	N	NA	A	Flat feet	No follow-up is needed; return for evaluation if pain occurs
192	Female	Elementary School	3rd Grade	9	1	N	NA	N	NA	NA
193	Female	Elementary School	3rd Grade	8	1	N	NA	N	NA	NA
194	Female	Elementary School	3rd Grade	9	0	N	NA	N	NA	NA
195	Female	Elementary School	3rd Grade	8	0	N	NA	A	Flat feet	No follow-up is needed; return for evaluation if pain occurs
196	Male	Elementary School	3rd Grade	8	1	N	NA	A	Flat feet	No follow-up is needed; return for evaluation if pain occurs
197	Male	Elementary School	3rd Grade	8	0	N	NA	A	Foot valgus	No follow-up is needed; return for evaluation if pain occurs
198	Male	Elementary School	3rd Grade	10	0	N	NA	N	Collapsed transverse arch	No follow-up is needed; return for evaluation if pain occurs
199	Female	Elementary School	3rd Grade	9	2	N	NA	N	NA	NA
200	Female	Elementary School	3rd Grade	8	2	N	NA	N	NA	NA
201	Male	Elementary School	3rd Grade	9	0	N	NA	N	NA	NA
202	Male	Elementary School	3rd Grade	9	1	N	NA	N	NA	NA
203	Male	Elementary School	3rd Grade	8	0	N	NA	A	Flat feet	No follow-up is needed; return for evaluation if pain occurs
204	Female	Elementary School	3rd Grade	9	2	N	NA	A	The right calcaneus is slightly everted	No follow-up is needed; return for evaluation if pain occurs
205	Male	Elementary School	3rd Grade	9	0	N	NA	N	Collapsed transverse arch, Heel pain	It is recommended to visit the hospital for a comprehensive biomechanical assessment and to be fitted with biomechanical insoles.
206	Female	Elementary School	3rd Grade	8	0	N	NA	A	Flat feet	No follow-up is needed; return for evaluation if pain occurs
207	Female	Elementary School	3rd Grade	8	1	N	NA	A	Flat feet	No follow-up is needed; return for evaluation if pain occurs
208	Female	Elementary School	3rd Grade	8	0	N	NA	N	NA	NA
209	Female	Elementary School	3rd Grade	9	0	N	NA	N	NA	NA
210	Female	Elementary School	3rd Grade	9	1	N	NA	N	NA	NA
211	Female	Elementary School	3rd Grade	8	0	N	NA	N	NA	NA
212	Male	Elementary School	3rd Grade	9	0	N	NA	A	Out-toeing gait	No follow-up is needed; return for evaluation if pain occurs
213	Female	Elementary School	3rd Grade	9	0	N	NA	A	Flat feet	No follow-up is needed; return for evaluation if pain occurs
214	Male	Elementary School	3rd Grade	8	2	N	NA	A	Flat feet	No follow-up is needed; return for evaluation if pain occurs
215	Female	Elementary School	3rd Grade	8	0	N	NA	N	NA	NA
216	Male	Elementary School	3rd Grade	8	0	N	NA	N	NA	NA
217	Male	Elementary School	3rd Grade	8	0	N	NA	N	NA	NA
218	Female	Elementary School	3rd Grade	9	0	N	NA	A	Flat feet	No follow-up is needed; return for evaluation if pain occurs
219	Male	Elementary School	3rd Grade	9	2	N	NA	N	NA	NA
220	Male	Elementary School	3rd Grade	8	1	N	NA	N	Flat feet	No follow-up is needed; return for evaluation if pain occurs
221	Female	Elementary School	3rd Grade	10	3	N	NA	A	In-toeing gait	No follow-up is needed; return for evaluation if pain occurs
222	Female	Elementary School	3rd Grade	8	1	N	NA	N	NA	NA
223	Male	Elementary School	3rd Grade	9	1	N	NA	N	NA	NA
224	Male	Elementary School	3rd Grade	9	0	N	NA	N	NA	NA
225	Male	Elementary School	3rd Grade	9	0	N	NA	A	Tendency toward hallux valgus	It is recommended to visit the hospital for a comprehensive biomechanical assessment and to be fitted with biomechanical insoles.
226	Female	Elementary School	3rd Grade	8	0	N	NA	N	NA	NA
227	Male	Elementary School	3rd Grade	8	0	N	NA	N	NA	NA
228	Male	Elementary School	4th Grade	10	1	N	NA	A	Flat feet	No follow-up is needed; return for evaluation if pain occurs
229	Male	Elementary School	4th Grade	9	0	N	NA	A	Flat feet	No follow-up is needed; return for evaluation if pain occurs
230	Female	Elementary School	4th Grade	9	0	N	NA	N	Tendency toward hallux valgus	It is recommended to visit the hospital for a comprehensive biomechanical assessment and to be fitted with biomechanical insoles.
231	Male	Elementary School	4th Grade	10	1	N	NA	A	Foot valgus	No follow-up is needed; return for evaluation if pain occurs
232	Male	Elementary School	4th Grade	10	1	N	NA	N	Out-toeing gait	It is recommended to visit the hospital for a comprehensive biomechanical assessment and to be fitted with biomechanical insoles.
233	Male	Elementary School	4th Grade	10	2	N	NA	N	NA	NA
234	Female	Elementary School	4th Grade	10	2	N	NA	N	NA	NA
235	Female	Elementary School	4th Grade	10	0	N	NA	N	NA	NA
236	Female	Elementary School	4th Grade	9	0	N	NA	A	Flat feet, Suspected accessory navicular bone	It is recommended to visit the hospital for a comprehensive biomechanical assessment and to be fitted with biomechanical insoles.
237	Male	Elementary School	4th Grade	11	0	N	NA	N	NA	NA
238	Male	Elementary School	4th Grade	10	2	N	NA	N	NA	NA
239	Female	Elementary School	4th Grade	9	1	N	NA	N	NA	NA
240	Female	Elementary School	4th Grade	9	5	A	左侧腰背肌发达，高	A	Flat feet, Hallux valgus	No follow-up is needed; return for evaluation if pain occurs
241	Female	Elementary School	4th Grade	10	0	N	NA	N	NA	NA
242	Male	Elementary School	4th Grade	9	0	N	NA	N	Out-toeing gait	No follow-up is needed; return for evaluation if pain occurs
243	Male	Elementary School	4th Grade	10	3	N	NA	N	NA	NA
244	Male	Elementary School	4th Grade	10	1	N	NA	N	NA	NA
245	Male	Elementary School	4th Grade	10	0	N	NA	A	Flat feet	No follow-up is needed; return for evaluation if pain occurs
246	Male	Elementary School	4th Grade	10	1	N	NA	A	Flat feet	No follow-up is needed; return for evaluation if pain occurs
247	Female	Elementary School	4th Grade	9	1	N	NA	N	Tendency toward hallux valgus	It is recommended to visit the hospital for a comprehensive biomechanical assessment and to be fitted with biomechanical insoles.
248	Female	Elementary School	4th Grade	10	0	N	NA	N	NA	NA
249	Female	Elementary School	4th Grade	11	1	N	NA	A	Flat feet	No follow-up is needed; return for evaluation if pain occurs
250	Male	Elementary School	4th Grade	10	0	N	NA	A	Out-toeing gait	No follow-up is needed; return for evaluation if pain occurs
251	Female	Elementary School	4th Grade	10	0	N	NA	A	Flat feet	No follow-up is needed; return for evaluation if pain occurs
252	Female	Elementary School	4th Grade	10	2	N	NA	A	Flat feet	No follow-up is needed; return for evaluation if pain occurs
253	Male	Elementary School	4th Grade	9	0	N	NA	A	NA	NA
254	Male	Elementary School	4th Grade	10	1	N	NA	A	NA	NA
255	Male	Elementary School	4th Grade	9	1	N	NA	N	NA	NA
256	Male	Elementary School	4th Grade	10	0	N	NA	N	NA	NA
257	Male	Elementary School	4th Grade	10	2	N	NA	N	NA	NA
258	Male	Elementary School	4th Grade	10	2	N	NA	N	NA	NA
259	Female	Elementary School	4th Grade	10	1	N	NA	A	Flat feet	No follow-up is needed; return for evaluation if pain occurs
260	Female	Elementary School	4th Grade	10	1	N	NA	N	NA	NA
261	Male	Elementary School	4th Grade	10	2	N	NA	N	NA	NA
262	Female	Elementary School	4th Grade	10	3	N	NA	A	Flat feet, In-toeing gait	It is recommended to visit the hospital for a comprehensive biomechanical assessment and to be fitted with biomechanical insoles.
263	Male	Elementary School	4th Grade	10	2	N	NA	N	NA	NA
264	Male	Elementary School	4th Grade	10	1	N	NA	N	NA	NA
265	Male	Elementary School	4th Grade	10	0	N	NA	N	NA	NA
266	Female	Elementary School	4th Grade	10	2	N	NA	N	NA	NA
267	Male	Elementary School	4th Grade	9	0	N	NA	N	NA	NA
268	Female	Elementary School	4th Grade	10	1	N	NA	A	Flat feet	It is recommended to visit the hospital for a comprehensive biomechanical assessment and to be fitted with biomechanical insoles.
269	Male	Elementary School	4th Grade	10	2	N	NA	N	Collapsed transverse arch	No follow-up is needed; return for evaluation if pain occurs
270	Female	Elementary School	4th Grade	9	0	N	NA	A	Flat feet, In-toeing gait, Tendency toward hallux valgus	It is recommended to visit the hospital for a comprehensive biomechanical assessment and to be fitted with biomechanical insoles.
271	Female	Elementary School	4th Grade	10	0	N	NA	N	Collapsed transverse arch	No follow-up is needed; return for evaluation if pain occurs
272	Male	Elementary School	4th Grade	9	1	N	NA	N	NA	NA
273	Male	Elementary School	4th Grade	10	2	N	NA	A	Flat feet, Suspected accessory navicular bone	It is recommended to visit the hospital for a comprehensive biomechanical assessment and to be fitted with biomechanical insoles.
274	Male	Elementary School	4th Grade	10	1	N	NA	N	Frequent ankle sprains	It is recommended to visit the hospital for a comprehensive biomechanical assessment and to be fitted with biomechanical insoles.
275	Male	Elementary School	4th Grade	10	1	N	NA	A	Foot valgus	No follow-up is needed; return for evaluation if pain occurs
276	Female	Elementary School	4th Grade	9	3	N	NA	N	NA	NA
277	Female	Elementary School	4th Grade	9	2	N	NA	A	Flat feet, Suspected accessory navicular bone	It is recommended to visit the hospital for a comprehensive biomechanical assessment and to be fitted with biomechanical insoles.
278	Female	Elementary School	4th Grade	10	2	N	NA	N	NA	NA
279	Female	Elementary School	4th Grade	10	0	N	NA	A	Foot varus	No follow-up is needed; return for evaluation if pain occurs
280	Female	Elementary School	4th Grade	10	2	N	NA	N	Flat feet	No follow-up is needed; return for evaluation if pain occurs
281	Female	Elementary School	4th Grade	10	1	N	NA	N	NA	NA
282	Female	Elementary School	4th Grade	10	0	N	NA	N	Excessive knee flexion gait	No follow-up is needed; return for evaluation if pain occurs
283	Male	Elementary School	4th Grade	9	1	N	NA	N	NA	NA
284	Female	Elementary School	4th Grade	10	1	N	NA	A	Frequent ankle sprains	It is recommended to visit the hospital for a comprehensive biomechanical assessment and to be fitted with biomechanical insoles.
285	Male	Elementary School	4th Grade	10	1	N	NA	A	NA	NA
286	Male	Elementary School	4th Grade	10	1	N	NA	A	NA	NA
287	Male	Elementary School	4th Grade	10	0	N	NA	N	Flat feet	No follow-up is needed; return for evaluation if pain occurs
288	Male	Elementary School	4th Grade	10	2	N	NA	A	Flat feet	Further hospital treatment is necessary.
289	Female	Elementary School	4th Grade	9	4	N	NA	N	NA	NA
290	Male	Elementary School	4th Grade	10	2	N	NA	A	NA	NA
291	Male	Elementary School	4th Grade	10	1	N	NA	N	NA	NA
292	Female	Elementary School	4th Grade	9	0	N	NA	N	NA	NA
293	Male	Elementary School	4th Grade	10	2	N	NA	N	NA	NA
294	Female	Elementary School	4th Grade	10	1	N	NA	A	Flat feet	No follow-up is needed; return for evaluation if pain occurs
295	Female	Elementary School	4th Grade	10	0	N	NA	A	Flat feet	No follow-up is needed; return for evaluation if pain occurs
296	Female	Elementary School	4th Grade	9	0	N	NA	N	NA	NA
297	Female	Elementary School	4th Grade	10	1	N	NA	N	NA	NA
298	Male	Elementary School	4th Grade	9	1	N	NA	A	Flat feet	No follow-up is needed; return for evaluation if pain occurs
299	Female	Elementary School	4th Grade	10	0	N	NA	A	Flat feet, Foot valgus	It is recommended to visit the hospital for a comprehensive biomechanical assessment and to be fitted with biomechanical insoles.
300	Female	Elementary School	4th Grade	10	1	N	NA	N	NA	NA
301	Female	Elementary School	5th Grade	11	0	N	NA	N	NA	NA
302	Male	Elementary School	5th Grade	10	1	N	NA	N	Pain in both heels after an ankle sprain	Further hospital treatment is necessary.
303	Male	Elementary School	5th Grade	11	2	N	NA	N	NA	NA
304	Female	Elementary School	5th Grade	11	0	N	NA	N	NA	NA
305	Female	Elementary School	5th Grade	10	0	N	NA	A	Flat feet, Abnormal lower limb alignment	It is recommended to visit the hospital for a comprehensive biomechanical assessment and to be fitted with biomechanical insoles.
306	Female	Elementary School	5th Grade	10	1	N	NA	A	Flat feet	It is recommended to visit the hospital for a comprehensive biomechanical assessment and to be fitted with biomechanical insoles.
307	Female	Elementary School	5th Grade	10	4	N	NA	A	Flat feet	It is recommended to visit the hospital for a comprehensive biomechanical assessment and to be fitted with biomechanical insoles.
308	Female	Elementary School	5th Grade	11	3	N	NA	N	NA	NA
309	Female	Elementary School	5th Grade	10	0	N	NA	N	NA	NA
310	Female	Elementary School	5th Grade	10	5	A	Further examination or treatment is required	N	NA	NA
311	Male	Elementary School	5th Grade	10	1	N	NA	A	NA	NA
312	Male	Elementary School	5th Grade	11	2	N	NA	N	NA	NA
313	Male	Elementary School	5th Grade	11	0	N	NA	A	Flat feet	No follow-up is needed; return for evaluation if pain occurs
314	Male	Elementary School	5th Grade	11	4	N	NA	N	NA	NA
315	Male	Elementary School	5th Grade	10	0	N	NA	N	NA	NA
316	Male	Elementary School	5th Grade	11	0	N	NA	N	Out-toeing gait	No follow-up is needed; return for evaluation if pain occurs
317	Female	Elementary School	5th Grade	10	3	N	NA	A	Flat feet, Hallux Valgus	It is recommended to visit the hospital for a comprehensive biomechanical assessment and to be fitted with biomechanical insoles.
318	Female	Elementary School	5th Grade	10	0	N	NA	N	Tendency toward hallux valgus	No follow-up is needed; return for evaluation if pain occurs
319	Male	Elementary School	5th Grade	10	1	N	NA	A	Flat feet	It is recommended to visit the hospital for a comprehensive biomechanical assessment and to be fitted with biomechanical insoles.
320	Female	Elementary School	5th Grade	10	0	N	NA	N	NA	NA
321	Female	Elementary School	5th Grade	11	0	N	NA	N	NA	NA
322	Male	Elementary School	5th Grade	11	0	N	NA	N	NA	NA
323	Male	Elementary School	5th Grade	10	0	N	NA	N	NA	NA
324	Female	Elementary School	5th Grade	10	1	N	NA	N	NA	NA
325	Female	Elementary School	5th Grade	11	1	N	NA	A	Flat feet, Hallux valgus	No follow-up is needed; return for evaluation if pain occurs
326	Male	Elementary School	5th Grade	10	2	N	NA	N	Tendency toward hallux valgus	No follow-up is needed; return for evaluation if pain occurs
327	Male	Elementary School	5th Grade	11	2	N	NA	N	NA	NA
328	Female	Elementary School	5th Grade	10	2	N	NA	N	NA	NA
329	Male	Elementary School	5th Grade	11	0	N	NA	A	Foot varus	No follow-up is needed; return for evaluation if pain occurs
330	Female	Elementary School	5th Grade	10	1	N	NA	N	NA	NA
331	Female	Elementary School	5th Grade	10	2	N	NA	N	NA	NA
332	Female	Elementary School	5th Grade	11	2	N	NA	N	NA	NA
333	Male	Elementary School	5th Grade	11	3	N	NA	A	Flat feet	No follow-up is needed; return for evaluation if pain occurs
334	Male	Elementary School	5th Grade	12	2	N	NA	A	The left foot arch is slightly low	It is recommended to visit the hospital for a comprehensive biomechanical assessment and to be fitted with biomechanical insoles.
335	Male	Elementary School	5th Grade	11	3	N	NA	N	NA	NA
336	Female	Elementary School	5th Grade	10	0	N	NA	A	Foot valgus	No follow-up is needed; return for evaluation if pain occurs
337	Male	Elementary School	5th Grade	10	1	N	NA	A	Flat feet	No follow-up is needed; return for evaluation if pain occurs
338	Female	Elementary School	5th Grade	10	0	N	NA	N	Hallux valgus	No follow-up is needed; return for evaluation if pain occurs
339	Male	Elementary School	5th Grade	10	2	N	NA	A	Foot varus	No follow-up is needed; return for evaluation if pain occurs
340	Male	Elementary School	5th Grade	10	2	N	NA	N	Out-toeing gait	No follow-up is needed; return for evaluation if pain occurs
341	Female	Elementary School	5th Grade	11	1	N	NA	N	NA	NA
342	Female	Elementary School	5th Grade	10	0	N	NA	N	NA	NA
343	Female	Elementary School	5th Grade	12	2	N	NA	N	NA	NA
344	Female	Elementary School	5th Grade	11	2	N	NA	A	High-arched feet (pes cavus), experiencing pain in both ankles	No follow-up is needed; return for evaluation if pain occurs
345	Male	Elementary School	5th Grade	11	0	N	NA	A	Flat feet	It is recommended to visit the hospital for a comprehensive biomechanical assessment and to be fitted with biomechanical insoles.
346	Male	Elementary School	5th Grade	10	1	N	NA	A	Pain in the right Achilles tendon	Further hospital treatment is necessary.
347	Female	Elementary School	5th Grade	11	1	N	NA	N	NA	NA
348	Male	Elementary School	5th Grade	11	1	N	NA	A	Flat feet	No follow-up is needed; return for evaluation if pain occurs
349	Male	Elementary School	5th Grade	11	0	N	NA	N	Collapsed transverse arch	No follow-up is needed; return for evaluation if pain occurs
350	Male	Elementary School	5th Grade	11	1	N	NA	N	Out-toeing gait	It is recommended to visit the hospital for a comprehensive biomechanical assessment and to be fitted with biomechanical insoles.
351	Female	Elementary School	5th Grade	10	0	N	NA	N	NA	NA
352	Male	Elementary School	5th Grade	11	0	N	NA	N	NA	NA
353	Male	Elementary School	5th Grade	10	0	N	NA	N	Out-toeing gait	No follow-up is needed; return for evaluation if pain occurs
354	Male	Elementary School	5th Grade	11	2	N	NA	A	Flat feet	No follow-up is needed; return for evaluation if pain occurs
355	Female	Elementary School	5th Grade	10	0	N	NA	N	NA	NA
356	Male	Elementary School	5th Grade	11	0	N	NA	N	Lateral ankle pain	It is recommended to visit the hospital for a comprehensive biomechanical assessment and to be fitted with biomechanical insoles.
357	Female	Elementary School	5th Grade	11	0	N	NA	N	Collapsed transverse arch	No follow-up is needed; return for evaluation if pain occurs
358	Male	Elementary School	5th Grade	11	1	N	NA	A	Flat feet	No follow-up is needed; return for evaluation if pain occurs
359	Female	Elementary School	5th Grade	11	2	N	NA	A	NA	NA
360	Female	Elementary School	5th Grade	10	4	N	NA	A	Collapsed transverse arch	It is recommended to visit the hospital for a comprehensive biomechanical assessment and to be fitted with biomechanical insoles.
361	Female	Elementary School	5th Grade	10	3	N	NA	N	NA	NA
362	Male	Elementary School	5th Grade	11	0	N	NA	N	NA	NA
363	Male	Elementary School	5th Grade	11	1	N	NA	N	Out-toeing gait	No follow-up is needed; return for evaluation if pain occurs
364	Male	Elementary School	5th Grade	12	4	N	NA	A	Tendency toward hallux valgus, Heel bone pain	It is recommended to visit the hospital for a comprehensive biomechanical assessment and to be fitted with biomechanical insoles.
365	Male	Elementary School	5th Grade	11	1	N	NA	N	NA	NA
366	Female	Elementary School	5th Grade	11	0	N	NA	N	NA	NA
367	Female	Elementary School	5th Grade	10	0	N	NA	N	NA	NA
368	Male	Elementary School	5th Grade	10	1	N	NA	N	NA	NA
369	Female	Elementary School	5th Grade	11	0	N	NA	A	Flat feet	No follow-up is needed; return for evaluation if pain occurs
370	Male	Elementary School	5th Grade	11	0	N	NA	N	NA	NA
371	Female	Elementary School	5th Grade	11	1	N	NA	N	NA	NA
372	Male	Elementary School	5th Grade	11	0	N	NA	N	NA	NA
373	Female	Elementary School	5th Grade	11	0	N	NA	N	Slightly high arch	It is recommended to visit the hospital for a comprehensive biomechanical assessment and to be fitted with biomechanical insoles.
374	Male	Elementary School	5th Grade	11	1	N	NA	N	NA	NA
375	Female	Elementary School	5th Grade	10	0	N	NA	A	Flat feet, Hallux valgus	No follow-up is needed; return for evaluation if pain occurs
376	Male	Elementary School	5th Grade	10	2	N	NA	A	NA	NA
377	Male	Elementary School	5th Grade	12	1	N	NA	A	Foot valgus	No follow-up is needed; return for evaluation if pain occurs
378	Male	Elementary School	5th Grade	11	0	N	NA	A	Foot valgus, Out-toeing gait	It is recommended to visit the hospital for a comprehensive biomechanical assessment and to be fitted with biomechanical insoles.
379	Male	Elementary School	5th Grade	11	1	N	NA	N	Flat feet	No follow-up is needed; return for evaluation if pain occurs
380	Male	Elementary School	5th Grade	10	1	N	NA	N	NA	NA
381	Male	Elementary School	5th Grade	10	1	N	NA	N	Collapsed transverse arch	No follow-up is needed; return for evaluation if pain occurs
382	Female	Elementary School	5th Grade	10	0	N	NA	A	Tendency toward hallux valgus	It is recommended to visit the hospital for a comprehensive biomechanical assessment and to be fitted with biomechanical insoles.
383	Male	Elementary School	5th Grade	11	2	N	NA	N	Flat feet	No follow-up is needed; return for evaluation if pain occurs
384	Female	Elementary School	5th Grade	10	1	N	NA	A	Flat feet, Foot valgus	It is recommended to visit the hospital for a comprehensive biomechanical assessment and to be fitted with biomechanical insoles.
385	Male	Elementary School	5th Grade	10	0	N	NA	N	NA	NA
386	Female	Elementary School	5th Grade	10	0	N	NA	N	NA	NA
387	Male	Elementary School	5th Grade	11	0	N	NA	N	NA	NA
388	Female	Elementary School	5th Grade	11	0	N	NA	N	NA	NA
389	Female	Elementary School	5th Grade	11	0	N	NA	N	NA	NA
390	Female	Elementary School	6th Grade	12	1	N	NA	N	NA	NA
391	Female	Elementary School	6th Grade	12	0	N	NA	N	NA	NA
392	Female	Elementary School	6th Grade	12	0	N	NA	N	NA	NA
393	Female	Elementary School	6th Grade	12	1	N	NA	N	NA	NA
394	Male	Elementary School	6th Grade	12	1	N	NA	N	NA	NA
395	Female	Elementary School	6th Grade	11	0	N	NA	N	NA	NA
396	Male	Elementary School	6th Grade	11	1	N	NA	N	NA	NA
397	Male	Elementary School	6th Grade	12	2	N	NA	N	NA	NA
398	Male	Elementary School	6th Grade	12	1	N	NA	A	Flat feet, Suspected accessory navicular bone	It is recommended to visit the hospital for a comprehensive biomechanical assessment and to be fitted with biomechanical insoles.
399	Male	Elementary School	6th Grade	11	0	N	NA	A	Tendency toward hallux valgus	It is recommended to visit the hospital for a comprehensive biomechanical assessment and to be fitted with biomechanical insoles.
400	Female	Elementary School	6th Grade	12	0	N	NA	N	NA	NA
401	Female	Elementary School	6th Grade	12	1	N	NA	N	NA	NA
402	Female	Elementary School	6th Grade	11	1	N	NA	N	NA	NA
403	Male	Elementary School	6th Grade	12	0	N	NA	A	Hallux valgus	It is recommended to visit the hospital for a comprehensive biomechanical assessment and to be fitted with biomechanical insoles.
404	Female	Elementary School	6th Grade	12	2	N	NA	A	Flat feet	No follow-up is needed; return for evaluation if pain occurs
405	Male	Elementary School	6th Grade	12	2	N	NA	A	Flat feet	Further hospital treatment is necessary.
406	Female	Elementary School	6th Grade	12	0	N	NA	A	Flat feet, Foot valgus	It is recommended to visit the hospital for a comprehensive biomechanical assessment and to be fitted with biomechanical insoles.
407	Male	Elementary School	6th Grade	12	0	N	NA	A	Pain in both heels	It is recommended to visit the hospital for a comprehensive biomechanical assessment and to be fitted with biomechanical insoles.
408	Female	Elementary School	6th Grade	12	0	N	NA	N	NA	NA
409	Male	Elementary School	6th Grade	12	0	N	NA	A	Flat feet	No follow-up is needed; return for evaluation if pain occurs
410	Male	Elementary School	6th Grade	12	1	N	NA	A	Flat feet	Further hospital treatment is necessary.
411	Female	Elementary School	6th Grade	12	3	N	NA	N	NA	NA
412	Male	Elementary School	6th Grade	12	>7	A	Further examination or treatment is required	N	NA	NA
413	Male	Elementary School	6th Grade	11	0	N	NA	A	Flat feet	It is recommended to visit the hospital for a comprehensive biomechanical assessment and to be fitted with biomechanical insoles.
414	Male	Elementary School	6th Grade	12	2	N	NA	A	Flat feet, Foot valgus	No follow-up is needed; return for evaluation if pain occurs
415	Male	Elementary School	6th Grade	13	4	N	NA	A	Flat feet, Pain in the right fifth metatarsophalangeal joint after exercise	It is recommended to visit the hospital for a comprehensive biomechanical assessment and to be fitted with biomechanical insoles.
416	Male	Elementary School	6th Grade	12	1	N	NA	A	Flat feet	No follow-up is needed; return for evaluation if pain occurs
417	Female	Elementary School	6th Grade	12	1	N	NA	N	High-Arched Foot, Foot varus	It is recommended to visit the hospital for a comprehensive biomechanical assessment and to be fitted with biomechanical insoles.
418	Female	Elementary School	6th Grade	11	0	N	NA	N	Hallux valgus	No follow-up is needed; return for evaluation if pain occurs
419	Female	Elementary School	6th Grade	12	0	N	NA	N	NA	NA
420	Male	Elementary School	6th Grade	12	4	N	NA	N	Flat feet, Out-toeing gait	No follow-up is needed; return for evaluation if pain occurs
421	Female	Elementary School	6th Grade	11	0	N	NA	A	Tendency toward hallux valgus	It is recommended to visit the hospital for a comprehensive biomechanical assessment and to be fitted with biomechanical insoles.
422	Female	Elementary School	6th Grade	12	1	N	NA	N	NA	NA
423	Female	Elementary School	6th Grade	11	0	N	NA	A	Flat feet, Heel valgus	It is recommended to visit the hospital for a comprehensive biomechanical assessment and to be fitted with biomechanical insoles.
424	Male	Elementary School	6th Grade	11	0	N	NA	A	Flat feet	No follow-up is needed; return for evaluation if pain occurs
425	Male	Elementary School	6th Grade	11	2	N	NA	N	NA	NA
426	Female	Elementary School	6th Grade	12	0	N	NA	A	Flat feet	No follow-up is needed; return for evaluation if pain occurs
427	Male	Elementary School	6th Grade	12	0	N	NA	N	NA	NA
428	Female	Elementary School	6th Grade	12	2	N	NA	N	NA	NA
429	Female	Elementary School	6th Grade	11	1	N	NA	A	Flat feet, Ankle instability	It is recommended to visit the hospital for a comprehensive biomechanical assessment and to be fitted with biomechanical insoles.
430	Female	Elementary School	6th Grade	11	1	N	NA	N	Flat feet	No follow-up is needed; return for evaluation if pain occurs
431	Male	Elementary School	6th Grade	12	1	N	NA	N	NA	NA
432	Male	Elementary School	6th Grade	12	2	N	NA	N	NA	NA
433	Male	Elementary School	6th Grade	12	2	N	NA	N	Excessive knee flexion gait	No follow-up is needed; return for evaluation if pain occurs
434	Male	Elementary School	6th Grade	12	3	N	NA	N	NA	NA
435	Male	Elementary School	6th Grade	12	3	N	NA	N	Foot pain after prolonged walking	No follow-up is needed; return for evaluation if pain occurs
436	Male	Elementary School	6th Grade	12	0	N	NA	N	NA	NA
437	Female	Elementary School	6th Grade	11	0	N	NA	A	Flat feet	It is recommended to visit the hospital for a comprehensive biomechanical assessment and to be fitted with biomechanical insoles.
438	Male	Elementary School	6th Grade	12	2	N	NA	A	Lower limb alignment issue	No follow-up is needed; return for evaluation if pain occurs
439	Male	Elementary School	6th Grade	11	1	N	NA	N	NA	NA
440	Female	Elementary School	6th Grade	11	0	N	NA	A	NA	NA
441	Female	Elementary School	6th Grade	11	0	N	NA	N	Collapsed transverse arch	No follow-up is needed; return for evaluation if pain occurs
442	Male	Elementary School	6th Grade	12	0	N	NA	A	Foot pronation	No follow-up is needed; return for evaluation if pain occurs
443	Male	Elementary School	6th Grade	12	2	N	NA	A	Flat feet, Out-toeing gait, Tendency toward hallux valgus	It is recommended to visit the hospital for a comprehensive biomechanical assessment and to be fitted with biomechanical insoles.
444	Female	Elementary School	6th Grade	11	0	N	NA	N	NA	NA
445	Female	Elementary School	6th Grade	11	0	N	NA	A	Hallux valgus	No follow-up is needed; return for evaluation if pain occurs
446	Female	Elementary School	6th Grade	12	>7	A	Further examination or treatment is required	N	NA	NA
447	Female	Elementary School	6th Grade	12	1	N	NA	A	Flat feet	It is recommended to visit the hospital for a comprehensive biomechanical assessment and to be fitted with biomechanical insoles.
448	Male	Elementary School	6th Grade	12	0	N	NA	A	Out-toeing gait, Hallux Valgus，Suspected accessory navicular bone	It is recommended to visit the hospital for a comprehensive biomechanical assessment and to be fitted with biomechanical insoles.
449	Male	Elementary School	6th Grade	12	0	N	NA	N	Flat feet	No follow-up is needed; return for evaluation if pain occurs
450	Female	Elementary School	6th Grade	12	0	N	NA	N	NA	NA
451	Female	Elementary School	6th Grade	12	3	N	NA	A	Foot valgus	No follow-up is needed; return for evaluation if pain occurs
452	Male	Elementary School	6th Grade	11	2	N	NA	N	NA	NA
453	Male	Elementary School	6th Grade	12	4	N	NA	N	NA	NA
454	Male	Elementary School	6th Grade	12	3	N	NA	N	NA	NA
455	Female	Elementary School	6th Grade	12	0	N	NA	N	NA	NA
456	Female	Elementary School	6th Grade	12	0	N	NA	N	NA	NA
457	Female	Elementary School	6th Grade	12	1	N	NA	N	Flat feet, Hallux valgus	No follow-up is needed; return for evaluation if pain occurs
458	Female	Elementary School	6th Grade	12	0	N	NA	N	NA	NA
459	Female	Elementary School	6th Grade	11	3	N	NA	N	NA	NA
460	Male	Elementary School	6th Grade	11	0	N	NA	N	NA	NA
461	Female	Elementary School	6th Grade	11	0	N	NA	N	NA	NA
462	Male	Elementary School	6th Grade	11	0	N	NA	N	NA	NA
463	Female	Elementary School	6th Grade	11	0	N	NA	A	Flat feet	No follow-up is needed; return for evaluation if pain occurs
464	Male	Elementary School	6th Grade	12	3	N	NA	N	NA	NA
465	Female	Elementary School	6th Grade	12	1	N	NA	N	Flat feet	No follow-up is needed; return for evaluation if pain occurs
466	Male	Elementary School	6th Grade	11	0	N	NA	A	Flat feet, Foot varus	It is recommended to visit the hospital for a comprehensive biomechanical assessment and to be fitted with biomechanical insoles.
467	Male	Elementary School	6th Grade	11	0	N	NA	N	NA	NA
468	Female	Elementary School	6th Grade	12	0	N	NA	A	Flat feet, Foot valgus	It is recommended to visit the hospital for a comprehensive biomechanical assessment and to be fitted with biomechanical insoles.
469	Male	Elementary School	6th Grade	11	0	N	NA	N	NA	NA
470	Female	Elementary School	6th Grade	11	0	N	NA	N	NA	NA
471	Male	Elementary School	6th Grade	11	1	N	NA	N	NA	NA
472	Female	Elementary School	6th Grade	12	1	N	NA	N	NA	NA
473	Female	Elementary School	6th Grade	12	0	N	NA	N	NA	NA
474	Female	Elementary School	6th Grade	12	0	N	NA	N	Ankle pain after exercise	It is recommended to visit the hospital for a comprehensive biomechanical assessment and to be fitted with biomechanical insoles.
475	Female	Elementary School	6th Grade	11	0	N	NA	N	NA	NA
476	Male	Middle School	7th Grade	13	0	N	NA	N	NA	NA
477	Female	Middle School	7th Grade	13	0	N	NA	N	NA	NA
478	Male	Middle School	7th Grade	13	1	N	NA	A	NA	NA
479	Male	Middle School	7th Grade	13	3	N	NA	N	NA	NA
480	Female	Middle School	7th Grade	13	0	N	NA	N	Hallux Valgus	No follow-up is needed; return for evaluation if pain occurs
481	Male	Middle School	7th Grade	13	1	N	NA	N	Hallux valgus	No follow-up is needed; return for evaluation if pain occurs
482	Female	Middle School	7th Grade	13	1	N	NA	N	NA	NA
483	Male	Middle School	7th Grade	13	2	N	NA	N	NA	NA
484	Male	Middle School	7th Grade	13	1	N	NA	A	Foot valgus	No follow-up is needed; return for evaluation if pain occurs
485	Male	Middle School	7th Grade	13	1	N	NA	N	NA	NA
486	Male	Middle School	7th Grade	12	1	N	NA	N	NA	NA
487	Female	Middle School	7th Grade	13	0	N	NA	N	NA	NA
488	Male	Middle School	7th Grade	13	1	N	NA	A	Flat feet, Foot valgus	No follow-up is needed; return for evaluation if pain occurs
489	Female	Middle School	7th Grade	12	2	N	NA	A	Hallux Valgus	It is recommended to visit the hospital for a comprehensive biomechanical assessment and to be fitted with biomechanical insoles.
490	Male	Middle School	7th Grade	13	1	N	NA	N	NA	NA
491	Female	Middle School	7th Grade	13	0	N	NA	N	Hallux Valgus	It is recommended to visit the hospital for a comprehensive biomechanical assessment and to be fitted with biomechanical insoles.
492	Male	Middle School	7th Grade	13	1	N	NA	A	Flat feet, Foot valgus	It is recommended to visit the hospital for a comprehensive biomechanical assessment and to be fitted with biomechanical insoles.
493	Female	Middle School	7th Grade	12	2	N	NA	N	NA	NA
494	Female	Middle School	7th Grade	12	0	N	NA	A	Out-toeing gait	No follow-up is needed; return for evaluation if pain occurs
495	Female	Middle School	7th Grade	13	0	N	NA	N	NA	NA
496	Female	Middle School	7th Grade	13	0	N	NA	A	Flat feet	It is recommended to visit the hospital for a comprehensive biomechanical assessment and to be fitted with biomechanical insoles.
497	Female	Middle School	7th Grade	12	0	N	NA	N	NA	NA
498	Male	Middle School	7th Grade	13	3	N	NA	A	Flat feet	No follow-up is needed; return for evaluation if pain occurs
499	Female	Middle School	7th Grade	13	6	A	Further examination or treatment is required	N	Morton's foot	No follow-up is needed; return for evaluation if pain occurs
500	Female	Middle School	7th Grade	12	0	N	NA	N	NA	NA
501	Male	Middle School	7th Grade	12	0	N	NA	N	Abnormal thumb morphology	No follow-up is needed; return for evaluation if pain occurs
502	Female	Middle School	7th Grade	13	0	N	NA	N	Hallux valgus	No follow-up is needed; return for evaluation if pain occurs
503	Female	Middle School	7th Grade	12	0	N	NA	N	NA	NA
504	Male	Middle School	7th Grade	13	3	N	NA	N	NA	NA
505	Male	Middle School	7th Grade	13	1	N	NA	A	Flat feet	No follow-up is needed; return for evaluation if pain occurs
506	Female	Middle School	7th Grade	12	1	N	NA	A	Flat feet	No follow-up is needed; return for evaluation if pain occurs
507	Male	Middle School	7th Grade	12	1	N	NA	N	Tendency toward hallux valgus，Collapsed transverse arch	It is recommended to visit the hospital for a comprehensive biomechanical assessment and to be fitted with biomechanical insoles.
508	Male	Middle School	7th Grade	13	1	N	NA	A	Heel valgus	It is recommended to visit the hospital for a comprehensive biomechanical assessment and to be fitted with biomechanical insoles.
509	Male	Middle School	7th Grade	13	1	N	NA	N	NA	NA
510	Male	Middle School	7th Grade	12	2	N	NA	N	Pain in the right fourth toe	It is recommended to visit the hospital for a comprehensive biomechanical assessment and to be fitted with biomechanical insoles.
511	Female	Middle School	7th Grade	13	4	N	NA	A	Flat feet	It is recommended to visit the hospital for a comprehensive biomechanical assessment and to be fitted with biomechanical insoles.
512	Female	Middle School	7th Grade	13	4	N	NA	A	NA	NA
513	Male	Middle School	7th Grade	13	1	N	NA	N	NA	NA
514	Female	Middle School	7th Grade	12	1	N	NA	N	NA	NA
515	Male	Middle School	7th Grade	13	0	N	NA	N	NA	NA
516	Female	Middle School	7th Grade	13	2	N	NA	N	NA	NA
517	Female	Middle School	7th Grade	12	2	N	NA	N	NA	NA
518	Female	Middle School	7th Grade	13	0	N	NA	N	NA	NA
519	Male	Middle School	7th Grade	12	2	N	NA	A	Flat feet, Foot valgus, Collapsed transverse arch	No follow-up is needed; return for evaluation if pain occurs
520	Female	Middle School	7th Grade	13	1	N	NA	N	NA	NA
521	Male	Middle School	7th Grade	13	0	N	NA	N	NA	NA
522	Male	Middle School	7th Grade	13	0	N	NA	N	NA	NA
523	Female	Middle School	7th Grade	13	0	N	NA	N	NA	NA
524	Male	Middle School	7th Grade	13	0	N	NA	N	NA	NA
525	Male	Middle School	7th Grade	13	4	N	NA	A	Flat feet	No follow-up is needed; return for evaluation if pain occurs
526	Male	Middle School	7th Grade	14	2	N	NA	N	NA	NA
527	Female	Middle School	7th Grade	13	0	N	NA	N	Hallux valgus	No follow-up is needed; return for evaluation if pain occurs
528	Male	Middle School	7th Grade	12	2	N	NA	N	NA	NA
529	Male	Middle School	7th Grade	13	0	N	NA	N	NA	NA
530	Male	Middle School	7th Grade	13	0	N	NA	A	Flat feet	It is recommended to visit the hospital for a comprehensive biomechanical assessment and to be fitted with biomechanical insoles.
531	Female	Middle School	7th Grade	12	0	N	NA	N	NA	NA
532	Male	Middle School	7th Grade	12	1	N	NA	N	NA	NA
533	Male	Middle School	7th Grade	13	1	N	NA	A	Flat feet	No follow-up is needed; return for evaluation if pain occurs
534	Female	Middle School	7th Grade	12	1	N	NA	A	NA	NA
535	Female	Middle School	7th Grade	13	2	N	NA	N	Flat feet	No follow-up is needed; return for evaluation if pain occurs
536	Female	Middle School	7th Grade	13	0	N	NA	A	Flat feet	It is recommended to visit the hospital for a comprehensive biomechanical assessment and to be fitted with biomechanical insoles.
537	Male	Middle School	7th Grade	13	0	N	NA	A	NA	NA
538	Male	Middle School	7th Grade	13	1	N	NA	N	NA	NA
539	Female	Middle School	7th Grade	13	3	N	NA	A	Flat feet, Stiff calf muscles	No follow-up is needed; return for evaluation if pain occurs
540	Female	Middle School	7th Grade	12	1	N	NA	N	NA	NA
541	Male	Middle School	7th Grade	13	0	N	NA	N	Flat feet	No follow-up is needed; return for evaluation if pain occurs
542	Female	Middle School	7th Grade	12	0	N	NA	A	Flat feet,Hallux valgus	No follow-up is needed; return for evaluation if pain occurs
543	Female	Middle School	7th Grade	13	0	N	NA	N	NA	NA
544	Female	Middle School	7th Grade	13	0	N	NA	N	NA	NA
545	Male	Middle School	7th Grade	12	2	N	NA	N	NA	NA
546	Male	Middle School	7th Grade	13	2	N	NA	A	Flat feet	No follow-up is needed; return for evaluation if pain occurs
547	Male	Middle School	7th Grade	13	1	N	NA	N	NA	NA
548	Male	Middle School	7th Grade	12	0	N	NA	A	NA	NA
549	Female	Middle School	7th Grade	12	0	N	NA	N	NA	NA
550	Male	Middle School	7th Grade	13	2	N	NA	N	NA	NA
551	Female	Middle School	7th Grade	13	1	N	NA	A	Flat feet	It is recommended to visit the hospital for a comprehensive biomechanical assessment and to be fitted with biomechanical insoles.
552	Male	Middle School	7th Grade	12	1	N	NA	A	Flat feet	It is recommended to visit the hospital for a comprehensive biomechanical assessment and to be fitted with biomechanical insoles.
553	Female	Middle School	7th Grade	12	3	N	NA	N	Ankle pain after exercise	It is recommended to visit the hospital for a comprehensive biomechanical assessment and to be fitted with biomechanical insoles.
554	Male	Middle School	7th Grade	13	1	N	NA	N	NA	NA
555	Female	Middle School	7th Grade	12	4	N	NA	N	NA	NA
556	Male	Middle School	7th Grade	12	1	N	NA	N	NA	NA
557	Female	Middle School	7th Grade	13	2	N	NA	A	NA	NA
558	Male	Middle School	7th Grade	13	1	N	NA	N	NA	NA
559	Female	Middle School	7th Grade	12	3	N	NA	A	Flat feet	It is recommended to visit the hospital for a comprehensive biomechanical assessment and to be fitted with biomechanical insoles.
560	Male	Middle School	7th Grade	12	3	N	NA	N	NA	NA
561	Male	Middle School	7th Grade	13	0	N	NA	A	Flat feet	No follow-up is needed; return for evaluation if pain occurs
562	Male	Middle School	7th Grade	13	1	N	NA	N	NA	NA
563	Female	Middle School	7th Grade	13	1	N	NA	N	NA	NA
564	Male	Middle School	7th Grade	12	3	N	NA	A	Flat feet, Plantar fasciitis	It is recommended to visit the hospital for a comprehensive biomechanical assessment and to be fitted with biomechanical insoles.
565	Male	Middle School	7th Grade	14	1	N	NA	N	NA	NA
566	Female	Middle School	7th Grade	13	0	N	NA	N	Hallux valgus	It is recommended to visit the hospital for a comprehensive biomechanical assessment and to be fitted with biomechanical insoles.
567	Male	Middle School	7th Grade	13	0	N	NA	N	NA	NA
568	Female	Middle School	7th Grade	13	2	N	NA	N	NA	NA
569	Male	Middle School	7th Grade	13	3	N	NA	N	NA	NA
570	Female	Middle School	7th Grade	13	0	N	NA	A	Foot valgus	No follow-up is needed; return for evaluation if pain occurs
571	Female	Middle School	7th Grade	12	1	N	NA	A	Flat feet	No follow-up is needed; return for evaluation if pain occurs
572	Male	Middle School	7th Grade	12	3	N	NA	A	Flat feet, Out-toeing gait	It is recommended to visit the hospital for a comprehensive biomechanical assessment and to be fitted with biomechanical insoles.
573	Male	Middle School	7th Grade	13	4	N	NA	A	Flat feet, Out-toeing gait	It is recommended to visit the hospital for a comprehensive biomechanical assessment and to be fitted with biomechanical insoles.
574	Male	Middle School	7th Grade	12	1	N	NA	N	NA	NA
575	Female	Middle School	7th Grade	12	1	N	NA	A	Foot valgus, Lateral arch collapse	It is recommended to visit the hospital for a comprehensive biomechanical assessment and to be fitted with biomechanical insoles.
576	Female	Middle School	7th Grade	13	4	N	NA	N	NA	NA
577	Female	Middle School	7th Grade	13	0	N	NA	N	NA	NA
578	Male	Middle School	7th Grade	12	2	N	NA	N	NA	NA
579	Male	Middle School	7th Grade	13	0	N	NA	N	In-toeing gait	No follow-up is needed; return for evaluation if pain occurs
580	Male	Middle School	7th Grade	12	3	N	NA	N	NA	NA
581	Male	Middle School	7th Grade	13	1	N	NA	A	Flat feet	It is recommended to visit the hospital for a comprehensive biomechanical assessment and to be fitted with biomechanical insoles.
582	Female	Middle School	7th Grade	13	0	N	NA	N	NA	NA
583	Female	Middle School	7th Grade	12	0	N	NA	A	Flat feet	No follow-up is needed; return for evaluation if pain occurs
584	Male	Middle School	7th Grade	13	1	N	NA	N	NA	NA
585	Female	Middle School	7th Grade	13	1	N	NA	N	NA	NA
586	Female	Middle School	7th Grade	13	0	N	NA	N	NA	NA
587	Male	Middle School	7th Grade	13	1	N	NA	A	NA	NA
588	Female	Middle School	7th Grade	13	0	N	NA	N	Flat feet	No follow-up is needed; return for evaluation if pain occurs
589	Male	Middle School	7th Grade	13	2	N	NA	A	Flat feet	No follow-up is needed; return for evaluation if pain occurs
590	Female	Middle School	7th Grade	13	1	N	NA	N	NA	NA
591	Male	Middle School	7th Grade	12	0	N	NA	N	NA	NA
592	Male	Middle School	7th Grade	13	0	N	NA	N	Flat feet	No follow-up is needed; return for evaluation if pain occurs
593	Female	Middle School	7th Grade	13	0	N	NA	N	NA	NA
594	Male	Middle School	7th Grade	13	0	N	NA	A	NA	NA
595	Female	Middle School	7th Grade	13	0	N	NA	N	NA	NA
596	Male	Middle School	7th Grade	12	2	N	NA	N	NA	NA
597	Male	Middle School	7th Grade	13	0	N	NA	A	Flat feet	No follow-up is needed; return for evaluation if pain occurs
598	Male	Middle School	7th Grade	12	1	N	NA	N	NA	NA
599	Female	Middle School	7th Grade	12	0	N	NA	A	Flat feet	No follow-up is needed; return for evaluation if pain occurs
600	Female	Middle School	7th Grade	13	0	N	NA	N	NA	NA
601	Male	Middle School	7th Grade	13	1	N	NA	N	NA	NA
602	Female	Middle School	7th Grade	13	1	N	NA	A	Flat feet	No follow-up is needed; return for evaluation if pain occurs
603	Female	Middle School	7th Grade	13	0	N	NA	N	NA	NA
604	Male	Middle School	8th Grade	14	1	N	NA	A	Flat feet	No follow-up is needed; return for evaluation if pain occurs
605	Female	Middle School	8th Grade	14	0	N	NA	A	Flat feet, Prone to ankle sprains in both feet	It is recommended to visit the hospital for a comprehensive biomechanical assessment and to be fitted with biomechanical insoles.
606	Male	Middle School	8th Grade	13	2	N	NA	A	Flat feet	No follow-up is needed; return for evaluation if pain occurs
607	Female	Middle School	8th Grade	14	3	N	NA	A	Flat feet	No follow-up is needed; return for evaluation if pain occurs
608	Male	Middle School	8th Grade	13	0	N	NA	N	NA	NA
609	Female	Middle School	8th Grade	14	0	N	NA	N	NA	NA
610	Male	Middle School	8th Grade	13	2	N	NA	A	Flat feet, Out-toeing gait	It is recommended to visit the hospital for a comprehensive biomechanical assessment and to be fitted with biomechanical insoles.
611	Female	Middle School	8th Grade	13	0	N	NA	N	NA	NA
612	Male	Middle School	8th Grade	14	0	N	NA	N	NA	NA
613	Male	Middle School	8th Grade	13	2	N	NA	N	Out-toeing gait	No follow-up is needed; return for evaluation if pain occurs
614	Female	Middle School	8th Grade	14	0	N	NA	N	NA	NA
615	Male	Middle School	8th Grade	14	3	N	NA	A	The second metatarsal overlaps the first metatarsal	No follow-up is needed; return for evaluation if pain occurs
616	Female	Middle School	8th Grade	13	1	N	NA	A	Flat feet	No follow-up is needed; return for evaluation if pain occurs
617	Male	Middle School	8th Grade	15	2	N	NA	N	NA	NA
618	Female	Middle School	8th Grade	14	0	N	NA	N	NA	NA
619	Male	Middle School	8th Grade	15	2	N	NA	A	Flat feet	Further hospital treatment is necessary.
620	Female	Middle School	8th Grade	14	0	N	NA	N	NA	NA
621	Male	Middle School	8th Grade	14	0	N	NA	A	NA	NA
622	Male	Middle School	8th Grade	13	0	N	NA	A	Foot pain	Further hospital treatment is necessary.
623	Female	Middle School	8th Grade	14	1	N	NA	N	Genu valgum	No follow-up is needed; return for evaluation if pain occurs
624	Female	Middle School	8th Grade	14	0	N	NA	A	Foot valgus	No follow-up is needed; return for evaluation if pain occurs
625	Male	Middle School	8th Grade	13	0	N	NA	N	NA	NA
626	Male	Middle School	8th Grade	13	0	N	NA	A	Flat feet	No follow-up is needed; return for evaluation if pain occurs
627	Male	Middle School	8th Grade	14	3	N	NA	N	NA	NA
628	Male	Middle School	8th Grade	14	0	N	NA	N	NA	NA
629	Female	Middle School	8th Grade	15	0	N	NA	A	Flat feet	It is recommended to visit the hospital for a comprehensive biomechanical assessment and to be fitted with biomechanical insoles.
630	Female	Middle School	8th Grade	14	2	N	NA	N	NA	NA
631	Female	Middle School	8th Grade	13	0	N	NA	N	NA	NA
632	Female	Middle School	8th Grade	13	0	N	NA	N	NA	NA
633	Female	Middle School	8th Grade	14	0	N	NA	N	NA	NA
634	Male	Middle School	8th Grade	13	2	N	NA	A	Flat feet	No follow-up is needed; return for evaluation if pain occurs
635	Male	Middle School	8th Grade	14	2	N	NA	A	Flat feet	Further hospital treatment is necessary.
636	Male	Middle School	8th Grade	13	1	N	NA	N	NA	NA
637	Male	Middle School	8th Grade	14	0	N	NA	N	NA	NA
638	Female	Middle School	8th Grade	14	0	N	NA	N	NA	NA
639	Male	Middle School	8th Grade	13	1	N	NA	N	Out-toeing gait	No follow-up is needed; return for evaluation if pain occurs
640	Female	Middle School	8th Grade	13	0	N	NA	A	Prone to ankle sprains	No follow-up is needed; return for evaluation if pain occurs
641	Female	Middle School	8th Grade	14	4	N	NA	A	Flat feet	No follow-up is needed; return for evaluation if pain occurs
642	Female	Middle School	8th Grade	13	3	N	NA	N	NA	NA
643	Male	Middle School	8th Grade	14	1	N	NA	A	Foot valgus, Bilateral Achilles Tendinitis	Further hospital treatment is necessary.
644	Male	Middle School	8th Grade	15	3	N	NA	A	Flat feet	No follow-up is needed; return for evaluation if pain occurs
645	Female	Middle School	8th Grade	15	1	N	NA	N	Flat feet,Lateral longitudinal arch collapse	No follow-up is needed; return for evaluation if pain occurs
646	Male	Middle School	8th Grade	14	1	N	NA	N	NA	NA
647	Male	Middle School	8th Grade	14	0	N	NA	N	NA	NA
648	Male	Middle School	8th Grade	14	2	N	NA	A	Flat feet	No follow-up is needed; return for evaluation if pain occurs
649	Female	Middle School	8th Grade	14	0	N	NA	A	NA	NA
650	Male	Middle School	8th Grade	14	1	N	NA	N	NA	NA
651	Male	Middle School	8th Grade	13	0	N	NA	N	NA	NA
652	Male	Middle School	8th Grade	14	2	N	NA	A	Flat feet	Further hospital treatment is necessary.
653	Female	Middle School	8th Grade	13	0	N	NA	N	NA	NA
654	Female	Middle School	8th Grade	14	1	A	Further examination	A	Flat feet	It is recommended to visit the hospital for a comprehensive biomechanical assessment and to be fitted with biomechanical insoles.
655	Female	Middle School	8th Grade	14	0	N	NA	N	NA	NA
656	Female	Middle School	8th Grade	14	0	N	NA	N	NA	NA
657	Female	Middle School	8th Grade	14	0	N	NA	N	NA	NA
658	Male	Middle School	8th Grade	14	0	N	NA	N	NA	NA
659	Female	Middle School	8th Grade	13	1	N	NA	A	Hallux Valgus	It is recommended to visit the hospital for a comprehensive biomechanical assessment and to be fitted with biomechanical insoles.
660	Male	Middle School	8th Grade	14	1	N	NA	A	Foot valgus	No follow-up is needed; return for evaluation if pain occurs
661	Male	Middle School	8th Grade	14	2	N	NA	N	Flat feet	No follow-up is needed; return for evaluation if pain occurs
662	Female	Middle School	8th Grade	14	0	N	NA	N	NA	NA
663	Female	Middle School	8th Grade	15	0	N	NA	N	NA	NA
664	Female	Middle School	8th Grade	13	0	N	NA	A	NA	NA
665	Male	Middle School	8th Grade	14	0	N	NA	A	Flat feet	It is recommended to visit the hospital for a comprehensive biomechanical assessment and to be fitted with biomechanical insoles.
666	Male	Middle School	8th Grade	13	3	N	NA	N	NA	NA
667	Female	Middle School	8th Grade	14	2	N	NA	N	NA	NA
668	Female	Middle School	8th Grade	14	4	N	NA	N	NA	NA
669	Female	Middle School	8th Grade	13	0	N	NA	A	Flat feet	No follow-up is needed; return for evaluation if pain occurs
670	Male	Middle School	8th Grade	14	0	N	NA	A	Out-toeing gait, Posterior Tibial Tendonitis	It is recommended to visit the hospital for a comprehensive biomechanical assessment and to be fitted with biomechanical insoles.
671	Female	Middle School	8th Grade	13	2	N	NA	N	NA	NA
672	Male	Middle School	8th Grade	14	2	N	NA	N	NA	NA
673	Female	Middle School	8th Grade	14	1	N	NA	N	NA	NA
674	Male	Middle School	8th Grade	14	0	N	NA	A	NA	NA
675	Female	Middle School	8th Grade	13	0	N	NA	N	NA	NA
676	Male	Middle School	8th Grade	14	3	N	NA	A	Bilateral foot arches are slightly low	No follow-up is needed; return for evaluation if pain occurs
677	Male	Middle School	8th Grade	14	0	N	NA	N	NA	NA
678	Male	Middle School	8th Grade	14	2	N	NA	N	Morton's foot	No follow-up is needed; return for evaluation if pain occurs
679	Male	Middle School	8th Grade	14	3	N	NA	N	NA	NA
680	Female	Middle School	8th Grade	14	1	N	NA	A	NA	NA
681	Female	Middle School	8th Grade	14	0	N	NA	A	Flat feet	No follow-up is needed; return for evaluation if pain occurs
682	Male	Middle School	8th Grade	14	0	N	NA	N	NA	NA
683	Male	Middle School	8th Grade	14	2	N	NA	A	Flat feet, Foot valgus	No follow-up is needed; return for evaluation if pain occurs
684	Male	Middle School	8th Grade	13	2	N	NA	A	Flat feet	No follow-up is needed; return for evaluation if pain occurs
685	Male	Middle School	8th Grade	14	0	N	NA	N	NA	NA
686	Male	Middle School	8th Grade	14	0	N	NA	N	NA	NA
687	Female	Middle School	8th Grade	14	3	N	NA	N	NA	NA
688	Female	Middle School	8th Grade	14	0	N	NA	N	NA	NA
689	Female	Middle School	8th Grade	13	2	N	NA	N	NA	NA
690	Male	Middle School	8th Grade	15	1	N	NA	A	Out-toeing gait, Right-sided plantar fasciitis，Morton's foot	It is recommended to visit the hospital for a comprehensive biomechanical assessment and to be fitted with biomechanical insoles.
691	Female	Middle School	8th Grade	13	4	N	NA	A	Flat feet	It is recommended to visit the hospital for a comprehensive biomechanical assessment and to be fitted with biomechanical insoles.
692	Female	Middle School	8th Grade	14	0	N	NA	N	NA	NA
693	Male	Middle School	8th Grade	14	0	N	NA	A	NA	NA
694	Female	Middle School	8th Grade	14	1	N	NA	N	NA	NA
695	Female	Middle School	8th Grade	14	0	N	NA	N	NA	NA
696	Female	Middle School	8th Grade	14	0	N	NA	N	Flat feet	Further hospital treatment is necessary.
697	Male	Middle School	8th Grade	14	0	N	NA	N	High-Arched Foot	It is recommended to visit the hospital for a comprehensive biomechanical assessment and to be fitted with biomechanical insoles.
698	Male	Middle School	8th Grade	14	0	N	NA	N	NA	NA
699	Female	Middle School	8th Grade	14	3	N	NA	N	NA	NA
700	Male	Middle School	8th Grade	13	0	N	NA	A	Flat feet, Out-toeing gait, Plantar fasciitis	It is recommended to visit the hospital for a comprehensive biomechanical assessment and to be fitted with biomechanical insoles.
701	Female	Middle School	8th Grade	14	1	N	NA	A	Flat feet	Further hospital treatment is necessary.
702	Male	Middle School	8th Grade	14	1	N	NA	N	Out-toeing gait	No follow-up is needed; return for evaluation if pain occurs
703	Male	Middle School	8th Grade	14	4	N	NA	A	Flat feet, Left ankle pain	No follow-up is needed; return for evaluation if pain occurs
704	Female	Middle School	8th Grade	14	1	N	NA	N	NA	NA
705	Male	Middle School	8th Grade	14	0	N	NA	A	Ankle instability，Lateral arch collapse	No follow-up is needed; return for evaluation if pain occurs
706	Female	Middle School	8th Grade	13	0	N	NA	N	NA	NA
707	Male	Middle School	8th Grade	14	1	N	NA	A	Flat feet, Foot valgus	It is recommended to visit the hospital for a comprehensive biomechanical assessment and to be fitted with biomechanical insoles.
708	Male	Middle School	8th Grade	15	1	N	NA	N	NA	NA
709	Female	Middle School	8th Grade	14	0	N	NA	N	NA	NA
710	Female	Middle School	8th Grade	15	0	N	NA	N	NA	NA
711	Female	Middle School	8th Grade	14	>7	A	scoliosis	N	NA	NA
712	Male	Middle School	8th Grade	14	1	N	NA	A	Out-toeing gait	No follow-up is needed; return for evaluation if pain occurs
713	Female	Middle School	8th Grade	14	0	N	NA	N	NA	NA
714	Male	Middle School	8th Grade	13	2	N	NA	A	Flat feet	No follow-up is needed; return for evaluation if pain occurs
715	Male	Middle School	9th Grade	15	0	N	NA	N	NA	NA
716	Male	Middle School	9th Grade	16	1	N	NA	A	Flat feet, Foot valgus	It is recommended to visit the hospital for a comprehensive biomechanical assessment and to be fitted with biomechanical insoles.
717	Female	Middle School	9th Grade	14	1	N	NA	A	NA	NA
718	Female	Middle School	9th Grade	15	3	N	NA	N	NA	NA
719	Female	Middle School	9th Grade	14	7	A	Further examination or treatment is required	N	NA	NA
720	Female	Middle School	9th Grade	14	3	N	NA	N	Flat feet	No follow-up is needed; return for evaluation if pain occurs
721	Male	Middle School	9th Grade	16	1	N	NA	A	Flat feet,The right knee tends to hurt after exercise	It is recommended to visit the hospital for a comprehensive biomechanical assessment and to be fitted with biomechanical insoles.
722	Female	Middle School	9th Grade	15	0	A	scoliosis	N	NA	NA
723	Male	Middle School	9th Grade	15	0	N	NA	A	Flat feet	No follow-up is needed; return for evaluation if pain occurs
724	Male	Middle School	9th Grade	15	0	N	NA	N	NA	NA
725	Female	Middle School	9th Grade	15	3	N	NA	N	NA	NA
726	Male	Middle School	9th Grade	15	1	N	NA	N	NA	NA
727	Female	Middle School	9th Grade	14	0	N	NA	A	Flat feet, Out-toeing gait	It is recommended to visit the hospital for a comprehensive biomechanical assessment and to be fitted with biomechanical insoles.
728	Male	Middle School	9th Grade	14	2	N	NA	N	NA	NA
729	Male	Middle School	9th Grade	16	0	N	NA	N	Flat feet	No follow-up is needed; return for evaluation if pain occurs
730	Male	Middle School	9th Grade	15	0	N	NA	N	Flat feet	No follow-up is needed; return for evaluation if pain occurs
731	Male	Middle School	9th Grade	16	0	N	NA	N	NA	NA
732	Male	Middle School	9th Grade	15	3	N	NA	N	Flat feet	No follow-up is needed; return for evaluation if pain occurs
733	Male	Middle School	9th Grade	15	2	N	NA	A	Flat feet, Right foot pronation	It is recommended to visit the hospital for a comprehensive biomechanical assessment and to be fitted with biomechanical insoles.
734	Male	Middle School	9th Grade	15	2	N	NA	A	Flat feet	No follow-up is needed; return for evaluation if pain occurs
735	Male	Middle School	9th Grade	16	0	N	NA	N	NA	NA
736	Female	Middle School	9th Grade	14	3	N	NA	A	NA	NA
737	Female	Middle School	9th Grade	14	0	N	NA	N	NA	NA
738	Male	Middle School	9th Grade	16	1	N	NA	A	Flat feet	It is recommended to visit the hospital for a comprehensive biomechanical assessment and to be fitted with biomechanical insoles.
739	Female	Middle School	9th Grade	15	0	N	NA	N	NA	NA
740	Female	Middle School	9th Grade	15	2	N	NA	N	NA	NA
741	Male	Middle School	9th Grade	16	1	N	NA	N	NA	NA
742	Male	Middle School	9th Grade	15	0	N	NA	N	Paronychia, Hallux valgus	No follow-up is needed; return for evaluation if pain occurs
743	Female	Middle School	9th Grade	15	1	N	NA	N	NA	NA
744	Male	Middle School	9th Grade	16	4	N	NA	A	Flat feet	Further hospital treatment is necessary.
745	Female	Middle School	9th Grade	15	0	N	NA	A	Flat feet	No follow-up is needed; return for evaluation if pain occurs
746	Female	Middle School	9th Grade	15	4	N	NA	A	Flat feet	Further hospital treatment is necessary.
747	Female	Middle School	9th Grade	14	1	N	NA	A	NA	NA
748	Male	Middle School	9th Grade	15	2	N	NA	N	NA	NA
749	Female	Middle School	9th Grade	15	4	N	NA	N	Flat feet	No follow-up is needed; return for evaluation if pain occurs
750	Male	Middle School	9th Grade	15	3	N	NA	A	NA	NA
751	Male	Middle School	9th Grade	17	1	N	NA	N	NA	NA
752	Female	Middle School	9th Grade	15	5	N	NA	A	NA	NA
753	Female	Middle School	9th Grade	15	0	N	NA	A	Flat feet, Foot valgus, Hallux valgus	No follow-up is needed; return for evaluation if pain occurs
754	Male	Middle School	9th Grade	15	3	N	NA	N	NA	NA
755	Female	Middle School	9th Grade	15	1	N	NA	A	Foot valgus	It is recommended to visit the hospital for a comprehensive biomechanical assessment and to be fitted with biomechanical insoles.
756	Male	Middle School	9th Grade	16	0	N	NA	N	NA	NA
757	Male	Middle School	9th Grade	15	4	N	NA	A	NA	NA
758	Female	Middle School	9th Grade	14	0	N	NA	N	NA	NA
759	Male	Middle School	9th Grade	15	1	N	NA	N	High-Arched Foot	No follow-up is needed; return for evaluation if pain occurs
760	Male	Middle School	9th Grade	14	1	N	NA	A	Flat feet, Foot valgus	No follow-up is needed; return for evaluation if pain occurs
761	Female	Middle School	9th Grade	14	5	A	physical exercise	N	NA	NA
762	Female	Middle School	9th Grade	16	3	N	NA	A	Flat feet	No follow-up is needed; return for evaluation if pain occurs
763	Male	Middle School	9th Grade	15	3	N	NA	N	NA	NA
764	Female	Middle School	9th Grade	14	0	N	NA	N	NA	NA
765	Female	Middle School	9th Grade	15	2	N	NA	A	Bilateral midfoot collapse	It is recommended to visit the hospital for a comprehensive biomechanical assessment and to be fitted with biomechanical insoles.
766	Male	Middle School	9th Grade	15	0	N	NA	A	Flat feet, Foot valgus	No follow-up is needed; return for evaluation if pain occurs
767	Female	Middle School	9th Grade	14	0	N	NA	N	NA	NA
768	Female	Middle School	9th Grade	15	2	N	NA	A	NA	NA
769	Female	Middle School	9th Grade	15	5	A	Further examination or treatment is required	N	NA	NA
770	Male	Middle School	9th Grade	14	0	N	NA	A	Flat feet	It is recommended to visit the hospital for a comprehensive biomechanical assessment and to be fitted with biomechanical insoles.
771	Female	Middle School	9th Grade	15	2	N	NA	A	NA	NA
772	Female	Middle School	9th Grade	14	4	N	NA	N	NA	NA
773	Male	Middle School	9th Grade	16	2	N	NA	A	High-Arched Foot	No follow-up is needed; return for evaluation if pain occurs
774	Female	Middle School	9th Grade	15	0	N	NA	N	Flat feet	No follow-up is needed; return for evaluation if pain occurs
775	Male	Middle School	9th Grade	14	1	N	NA	N	NA	NA
776	Female	Middle School	9th Grade	14	2	N	NA	N	NA	NA
777	Male	Middle School	9th Grade	15	1	N	NA	A	Flat feet	No follow-up is needed; return for evaluation if pain occurs
778	Male	Middle School	9th Grade	15	0	N	NA	A	Flat feet	No follow-up is needed; return for evaluation if pain occurs
779	Male	Middle School	9th Grade	16	0	N	NA	N	NA	NA
780	Female	Middle School	9th Grade	14	3	N	NA	N	NA	NA
781	Male	Middle School	9th Grade	15	2	N	NA	N	NA	NA
782	Female	Middle School	9th Grade	15	3	N	NA	A	Flat feet	No follow-up is needed; return for evaluation if pain occurs
783	Male	Middle School	9th Grade	14	2	N	NA	A	NA	NA
784	Male	Middle School	9th Grade	15	1	N	NA	N	NA	NA
785	Female	Middle School	9th Grade	14	3	N	NA	A	Flat feet, Hallux valgus	No follow-up is needed; return for evaluation if pain occurs
786	Male	Middle School	9th Grade	15	2	N	NA	N	NA	NA
787	Male	Middle School	9th Grade	15	1	N	NA	N	NA	NA
788	Male	Middle School	9th Grade	14	0	N	NA	N	NA	NA
789	Male	Middle School	9th Grade	15	1	N	NA	A	NA	NA
790	Male	Middle School	9th Grade	14	0	N	NA	N	Out-toeing gait	No follow-up is needed; return for evaluation if pain occurs
791	Female	Middle School	9th Grade	15	0	N	NA	A	Flat feet	It is recommended to visit the hospital for a comprehensive biomechanical assessment and to be fitted with biomechanical insoles.
792	Female	Middle School	9th Grade	15	3	N	NA	N	NA	NA
793	Female	Middle School	9th Grade	15	1	N	NA	N	Flat feet	No follow-up is needed; return for evaluation if pain occurs
794	Female	Middle School	9th Grade	14	0	N	NA	N	NA	NA
795	Male	Middle School	9th Grade	15	0	N	NA	N	NA	NA
796	Female	Middle School	9th Grade	16	0	N	NA	N	NA	NA
797	Female	Middle School	9th Grade	15	5	A	physical exercise	N	NA	NA
798	Female	Middle School	9th Grade	15	0	N	NA	N	NA	NA
799	Female	Middle School	9th Grade	14	2	N	NA	A	Flat feet	No follow-up is needed; return for evaluation if pain occurs
800	Male	Middle School	9th Grade	15	1	N	NA	N	NA	NA
801	Male	Middle School	9th Grade	15	0	N	NA	A	Out-toeing gait, Hallux Valgus	No follow-up is needed; return for evaluation if pain occurs
802	Female	Middle School	9th Grade	15	1	N	NA	N	NA	NA
803	Male	Middle School	9th Grade	14	0	N	NA	N	NA	NA
804	Female	Middle School	9th Grade	15	3	N	NA	N	NA	NA
805	Female	Middle School	9th Grade	16	1	N	NA	N	NA	NA
806	Female	Middle School	9th Grade	15	2	N	NA	N	NA	NA
807	Male	Middle School	9th Grade	16	0	N	NA	A	Out-toeing gait	It is recommended to visit the hospital for a comprehensive biomechanical assessment and to be fitted with biomechanical insoles.
808	Male	Middle School	9th Grade	14	1	N	NA	N	Flat feet	No follow-up is needed; return for evaluation if pain occurs
809	Female	Middle School	9th Grade	15	0	N	NA	A	Flat feet	It is recommended to visit the hospital for a comprehensive biomechanical assessment and to be fitted with biomechanical insoles.
810	Female	Middle School	9th Grade	15	3	N	NA	N	NA	NA
811	Female	Middle School	9th Grade	14	4	N	NA	N	NA	NA
812	Male	Middle School	9th Grade	14	0	N	NA	A	Flat feet	No follow-up is needed; return for evaluation if pain occurs
813	Male	Middle School	9th Grade	14	0	N	NA	N	NA	NA
814	Male	Middle School	9th Grade	14	2	N	NA	N	NA	NA
815	Male	Middle School	9th Grade	14	0	N	NA	N	Out-toeing gait	No follow-up is needed; return for evaluation if pain occurs
816	Female	Middle School	9th Grade	15	2	N	NA	N	NA	NA
817	Male	Middle School	9th Grade	16	4	N	NA	A	Flat feet, Genu valgum	It is recommended to visit the hospital for a comprehensive biomechanical assessment and to be fitted with biomechanical insoles.
818	Female	Middle School	9th Grade	15	2	N	NA	N	NA	NA
819	Male	Middle School	9th Grade	14	3	N	NA	N	NA	NA
820	Female	Middle School	9th Grade	14	0	N	NA	N	NA	NA
821	Female	Middle School	9th Grade	15	3	N	NA	N	NA	NA
822	Male	Middle School	9th Grade	14	1	N	NA	N	NA	NA
823	Male	Middle School	9th Grade	14	2	N	NA	N	NA	NA
824	Male	Middle School	9th Grade	16	3	N	NA	N	NA	NA
825	Female	Middle School	9th Grade	15	2	N	NA	N	NA	NA
826	Female	Middle School	9th Grade	15	0	N	NA	N	NA	NA
827	Female	Middle School	9th Grade	15	0	N	NA	N	NA	NA
828	Female	Middle School	9th Grade	14	0	N	NA	N	Accessory navicular bone	No follow-up is needed; return for evaluation if pain occurs
829	Female	Middle School	9th Grade	14	2	N	NA	N	In-toeing gait	No follow-up is needed; return for evaluation if pain occurs
830	Male	High School	10th Grade	15	3	N	NA	N	NA	NA
831	Male	High School	10th Grade	16	2	N	NA	N	Flat feet, Plantar fasciitis	It is recommended to visit the hospital for a comprehensive biomechanical assessment and to be fitted with biomechanical insoles.
832	Female	High School	10th Grade	17	0	N	NA	A	In-toeing gait, Genu valgum	It is recommended to visit the hospital for a comprehensive biomechanical assessment and to be fitted with biomechanical insoles.
833	Female	High School	10th Grade	16	0	N	NA	N	NA	NA
834	Female	High School	10th Grade	16	0	N	NA	N	NA	NA
835	Female	High School	10th Grade	16	0	N	NA	A	Flat feet	It is recommended to visit the hospital for a comprehensive biomechanical assessment and to be fitted with biomechanical insoles.
836	Male	High School	10th Grade	16	3	N	NA	N	NA	NA
837	Female	High School	10th Grade	16	4	N	NA	N	NA	NA
838	Female	High School	10th Grade	16	5	A	physical exercise	N	NA	NA
839	Male	High School	10th Grade	16	0	N	NA	N	NA	NA
840	Female	High School	10th Grade	15	2	N	NA	N	NA	NA
841	Male	High School	10th Grade	16	1	N	NA	A	NA	NA
842	Female	High School	10th Grade	17	3	N	NA	A	Flat feet	No follow-up is needed; return for evaluation if pain occurs
843	Male	High School	10th Grade	15	0	N	NA	A	NA	NA
844	Male	High School	10th Grade	16	2	N	NA	A	Out-toeing gait	It is recommended to visit the hospital for a comprehensive biomechanical assessment and to be fitted with biomechanical insoles.
845	Female	High School	10th Grade	15	4	N	NA	N	NA	NA
846	Female	High School	10th Grade	16	0	N	NA	N	NA	NA
847	Female	High School	10th Grade	16	1	N	NA	N	NA	NA
848	Male	High School	10th Grade	16	0	N	NA	N	Out-toeing gait, Impaired ankle dorsiflexion control	No follow-up is needed; return for evaluation if pain occurs
849	Female	High School	10th Grade	17	0	N	NA	A	Flat feet	No follow-up is needed; return for evaluation if pain occurs
850	Male	High School	10th Grade	16	0	N	NA	N	NA	NA
851	Female	High School	10th Grade	14	1	N	NA	N	NA	NA
852	Female	High School	10th Grade	16	2	N	NA	A	Flat feet	It is recommended to visit the hospital for a comprehensive biomechanical assessment and to be fitted with biomechanical insoles.
853	Male	High School	10th Grade	16	3	N	NA	N	Flat feet	No follow-up is needed; return for evaluation if pain occurs
854	Male	High School	10th Grade	15	1	N	NA	N	NA	NA
855	Female	High School	10th Grade	15	1	N	NA	N	NA	NA
856	Male	High School	10th Grade	15	0	N	NA	A	Flat feet	No follow-up is needed; return for evaluation if pain occurs
857	Male	High School	10th Grade	17	2	N	NA	N	Collapse of the lateral arch with bilateral medial tibial stress (shin splints).	Further hospital treatment is necessary.
858	Female	High School	10th Grade	16	0	N	NA	A	NA	NA
859	Female	High School	10th Grade	15	2	N	NA	N	NA	NA
860	Male	High School	10th Grade	16	3	N	NA	N	NA	NA
861	Male	High School	10th Grade	16	0	N	NA	N	NA	NA
862	Female	High School	10th Grade	16	0	N	NA	N	High-Arched Foot	No follow-up is needed; return for evaluation if pain occurs
863	Male	High School	10th Grade	17	2	N	NA	A	Flat feet	No follow-up is needed; return for evaluation if pain occurs
864	Male	High School	10th Grade	16	0	N	NA	N	NA	NA
865	Female	High School	10th Grade	15	3	N	NA	A	Flat feet, Foot valgus	It is recommended to visit the hospital for a comprehensive biomechanical assessment and to be fitted with biomechanical insoles.
866	Female	High School	10th Grade	16	1	N	NA	N	NA	NA
867	Male	High School	10th Grade	15	3	N	NA	N	NA	NA
868	Female	High School	10th Grade	16	4	N	NA	N	NA	NA
869	Female	High School	10th Grade	15	3	N	NA	A	Flat feet	Further hospital treatment is necessary.
870	Male	High School	10th Grade	16	0	N	NA	A	Flat feet, Foot valgus, Out-toeing gait	No follow-up is needed; return for evaluation if pain occurs
871	Male	High School	10th Grade	16	NA	A	NA	N	NA	NA
872	Female	High School	10th Grade	16	3	N	NA	N	NA	NA
873	Female	High School	10th Grade	16	0	N	NA	A	NA	NA
874	Female	High School	10th Grade	15	5	A	Further examination or treatment is required	N	NA	NA
875	Female	High School	10th Grade	16	2	N	NA	N	NA	NA
876	Female	High School	10th Grade	16	1	N	NA	N	NA	NA
877	Female	High School	10th Grade	16	2	N	NA	N	NA	NA
878	Male	High School	10th Grade	16	3	N	NA	A	Flat feet	No follow-up is needed; return for evaluation if pain occurs
879	Male	High School	10th Grade	16	3	N	NA	A	Out-toeing gait	No follow-up is needed; return for evaluation if pain occurs
880	Male	High School	10th Grade	17	3	N	NA	N	Hallux Valgus	No follow-up is needed; return for evaluation if pain occurs
881	Male	High School	10th Grade	16	2	N	NA	A	Flat feet	No follow-up is needed; return for evaluation if pain occurs
882	Female	High School	10th Grade	16	1	N	NA	N	NA	NA
883	Female	High School	10th Grade	16	0	N	NA	N	NA	NA
884	Male	High School	10th Grade	16	1	N	NA	A	Flat feet	No follow-up is needed; return for evaluation if pain occurs
885	Male	High School	10th Grade	16	0	N	NA	N	NA	NA
886	Female	High School	10th Grade	17	2	N	NA	A	Flat feet	No follow-up is needed; return for evaluation if pain occurs
887	Female	High School	10th Grade	16	4	N	NA	N	NA	NA
888	Male	High School	10th Grade	16	3	N	NA	A	High-Arched Foot	It is recommended to visit the hospital for a comprehensive biomechanical assessment and to be fitted with biomechanical insoles.
889	Female	High School	10th Grade	15	1	N	NA	N	Flat feet	No follow-up is needed; return for evaluation if pain occurs
890	Male	High School	10th Grade	16	0	N	NA	A	During push-off, both thumbs deviate outward, with bilateral knee synovitis	It is recommended to visit the hospital for a comprehensive biomechanical assessment and to be fitted with biomechanical insoles.
891	Male	High School	10th Grade	16	2	N	NA	A	Out-toeing gait	No follow-up is needed; return for evaluation if pain occurs
892	Male	High School	10th Grade	16	1	N	NA	N	NA	NA
893	Female	High School	10th Grade	17	1	N	NA	N	NA	NA
894	Female	High School	10th Grade	15	5	A	Further examination or treatment is required	N	NA	NA
895	Female	High School	10th Grade	15	2	N	NA	N	NA	NA
896	Female	High School	10th Grade	15	2	N	NA	A	Flat feet, Foot valgus	No follow-up is needed; return for evaluation if pain occurs
897	Male	High School	10th Grade	16	1	N	NA	N	NA	NA
898	Male	High School	10th Grade	16	0	N	NA	A	Flat feet, Hallux Valgus	It is recommended to visit the hospital for a comprehensive biomechanical assessment and to be fitted with biomechanical insoles.
899	Female	High School	10th Grade	15	2	N	NA	N	NA	NA
900	Female	High School	10th Grade	16	1	N	NA	N	Flat feet	No follow-up is needed; return for evaluation if pain occurs
901	Female	High School	10th Grade	6	0	N	NA	N	NA	NA
902	Female	High School	10th Grade	16	3	N	NA	A	Flat feet	No follow-up is needed; return for evaluation if pain occurs
903	Female	High School	10th Grade	15	2	N	NA	A	High-Arched Foot	No follow-up is needed; return for evaluation if pain occurs
904	Female	High School	10th Grade	16	6	A	Further examination or treatment is required	N	NA	NA
905	Male	High School	10th Grade	16	1	N	NA	N	NA	NA
906	Female	High School	10th Grade	16	1	N	NA	N	Hallux Valgus	It is recommended to visit the hospital for a comprehensive biomechanical assessment and to be fitted with biomechanical insoles.
907	Male	High School	10th Grade	16	1	N	NA	N	NA	NA
908	Female	High School	10th Grade	16	0	N	NA	N	NA	NA
909	Male	High School	10th Grade	17	0	N	NA	N	NA	NA
910	Male	High School	10th Grade	16	1	N	NA	N	NA	NA
911	Male	High School	10th Grade	16	1	N	NA	N	NA	NA
912	Female	High School	10th Grade	16	0	N	NA	A	Foot valgus	No follow-up is needed; return for evaluation if pain occurs
913	Female	High School	10th Grade	16	0	N	NA	N	NA	NA
914	Female	High School	10th Grade	16	0	N	NA	N	NA	NA
915	Female	High School	10th Grade	16	0	N	NA	A	Foot valgus	It is recommended to visit the hospital for a comprehensive biomechanical assessment and to be fitted with biomechanical insoles.
916	Female	High School	10th Grade	16	3	N	NA	A	Flat feet	It is recommended to visit the hospital for a comprehensive biomechanical assessment and to be fitted with biomechanical insoles.
917	Male	High School	10th Grade	17	4	N	NA	N	NA	NA
918	Male	High School	10th Grade	16	0	N	NA	N	NA	NA
919	Male	High School	10th Grade	15	0	N	NA	N	NA	NA
920	Female	High School	10th Grade	16	0	N	NA	N	NA	NA
921	Male	High School	10th Grade	16	1	N	NA	N	NA	NA
922	Male	High School	10th Grade	17	0	N	NA	N	NA	NA
923	Male	High School	10th Grade	16	1	N	NA	A	Flat feet	No follow-up is needed; return for evaluation if pain occurs
924	Male	High School	10th Grade	15	2	N	NA	N	NA	NA
925	Female	High School	10th Grade	16	0	N	NA	N	NA	NA
926	Female	High School	11th Grade	17	0	N	NA	N	Hallux Valgus	No follow-up is needed; return for evaluation if pain occurs
927	Female	High School	11th Grade	17	0	N	NA	N	NA	NA
928	Male	High School	11th Grade	17	2	N	NA	N	Left lower limb external rotation	No follow-up is needed; return for evaluation if pain occurs
929	Male	High School	11th Grade	18	2	N	NA	A	High-Arched Foot	No follow-up is needed; return for evaluation if pain occurs
930	Male	High School	11th Grade	18	1	N	NA	N	Bilateral midfoot mild collapse	No follow-up is needed; return for evaluation if pain occurs
931	Female	High School	11th Grade	16	0	N	NA	N	NA	NA
932	Male	High School	11th Grade	17	1	N	NA	A	Flat feet, Genu valgum	It is recommended to visit the hospital for a comprehensive biomechanical assessment and to be fitted with biomechanical insoles.
933	Male	High School	11th Grade	18	0	N	NA	N	NA	NA
934	Male	High School	11th Grade	16	1	N	NA	N	NA	NA
935	Male	High School	11th Grade	17	3	N	NA	N	NA	NA
936	Male	High School	11th Grade	16	0	N	NA	N	NA	NA
937	Female	High School	11th Grade	17	1	N	NA	N	NA	NA
938	Male	High School	11th Grade	16	0	N	NA	A	Out-toeing gait	No follow-up is needed; return for evaluation if pain occurs
939	Male	High School	11th Grade	17	0	N	NA	A	High-Arched Foot, Out-toeing gait	It is recommended to visit the hospital for a comprehensive biomechanical assessment and to be fitted with biomechanical insoles.
940	Male	High School	11th Grade	17	0	N	NA	N	NA	NA
941	Female	High School	11th Grade	17	0	N	NA	N	NA	NA
942	Female	High School	11th Grade	17	4	N	NA	N	NA	NA
943	Female	High School	11th Grade	17	0	N	NA	N	NA	NA
944	Male	High School	11th Grade	17	2	N	NA	A	Flat feet, Foot valgus	It is recommended to visit the hospital for a comprehensive biomechanical assessment and to be fitted with biomechanical insoles.
945	Male	High School	11th Grade	17	2	N	NA	A	Out-toeing gait	No follow-up is needed; return for evaluation if pain occurs
946	Male	High School	11th Grade	19	2	N	NA	A	NA	NA
947	Female	High School	11th Grade	16	0	N	NA	N	NA	NA
948	Male	High School	11th Grade	17	0	N	NA	N	NA	NA
949	Male	High School	11th Grade	16	1	N	NA	N	NA	NA
950	Female	High School	11th Grade	17	2	N	NA	N	NA	NA
951	Female	High School	11th Grade	17	1	N	NA	N	Avulsion fracture of the right medial malleolus	It is recommended to visit the hospital for a comprehensive biomechanical assessment and to be fitted with biomechanical insoles.
952	Female	High School	11th Grade	16	0	N	NA	N	NA	NA
953	Male	High School	11th Grade	17	2	N	NA	N	NA	NA
954	Female	High School	11th Grade	17	0	N	NA	N	NA	NA
955	Male	High School	11th Grade	17	1	N	NA	N	Flat feet	Further hospital treatment is necessary.
956	Female	High School	11th Grade	16	0	N	NA	N	NA	NA
957	Male	High School	11th Grade	17	2	N	NA	N	Genu valgum	It is recommended to visit the hospital for a comprehensive biomechanical assessment and to be fitted with biomechanical insoles.
958	Male	High School	11th Grade	17	0	N	NA	N	NA	NA
959	Male	High School	11th Grade	18	1	N	NA	N	NA	NA
960	Male	High School	11th Grade	18	2	N	NA	A	Flat feet	No follow-up is needed; return for evaluation if pain occurs
961	Female	High School	11th Grade	16	6	N	NA	N	NA	NA
962	Female	High School	11th Grade	17	3	N	NA	N	NA	NA
963	Female	High School	11th Grade	16	0	N	NA	A	High-Arched Foot	No follow-up is needed; return for evaluation if pain occurs
964	Male	High School	11th Grade	17	3	N	NA	N	NA	NA
965	Female	High School	11th Grade	17	0	N	NA	A	Foot valgus, Hallux Valgus	It is recommended to visit the hospital for a comprehensive biomechanical assessment and to be fitted with biomechanical insoles.
966	Male	High School	11th Grade	17	1	N	NA	N	NA	NA
967	Male	High School	11th Grade	17	0	N	NA	N	NA	NA
968	Male	High School	11th Grade	17	1	N	NA	A	Flat feet, Foot valgus	It is recommended to visit the hospital for a comprehensive biomechanical assessment and to be fitted with biomechanical insoles.
969	Male	High School	11th Grade	16	0	N	NA	N	NA	NA
970	Male	High School	11th Grade	17	2	N	NA	N	NA	NA
971	Female	High School	11th Grade	16	0	N	NA	N	NA	NA
972	Female	High School	11th Grade	16	0	N	NA	N	NA	NA
973	Female	High School	11th Grade	17	5	A	Further examination or treatment is required	N	NA	NA
974	Male	High School	12th Grade	17	1	N	NA	N	NA	NA
975	Male	High School	12th Grade	18	0	N	NA	N	Out-toeing gait	No follow-up is needed; return for evaluation if pain occurs
976	Male	High School	12th Grade	18	0	N	NA	N	Out-toeing gait, Accessory navicular bone	No follow-up is needed; return for evaluation if pain occurs
977	Male	High School	12th Grade	17	1	N	NA	A	Foot varus	No follow-up is needed; return for evaluation if pain occurs
978	Female	High School	12th Grade	18	2	N	NA	N	Flat feet, Genu valgum	It is recommended to visit the hospital for a comprehensive biomechanical assessment and to be fitted with biomechanical insoles.
979	Female	High School	12th Grade	18	0	N	NA	N	NA	NA
980	Female	High School	12th Grade	17	0	N	NA	A	In-toeing gait	It is recommended to visit the hospital for a comprehensive biomechanical assessment and to be fitted with biomechanical insoles.
981	Male	High School	12th Grade	18	0	N	NA	N	NA	NA
982	Female	High School	12th Grade	17	5	A	Further examination or treatment is required	N	Accessory navicular bone	It is recommended to visit the hospital for a comprehensive biomechanical assessment and to be fitted with biomechanical insoles.
983	Male	High School	12th Grade	17	1	N	NA	N	Out-toeing gait	No follow-up is needed; return for evaluation if pain occurs
984	Male	High School	12th Grade	18	0	N	NA	N	NA	NA
985	Female	High School	12th Grade	18	0	N	NA	N	Recurrent ankle sprain	It is recommended to visit the hospital for a comprehensive biomechanical assessment and to be fitted with biomechanical insoles.
986	Female	High School	12th Grade	17	0	N	NA	A	Flat feet	No follow-up is needed; return for evaluation if pain occurs
987	Female	High School	12th Grade	17	0	N	NA	A	High-Arched Foot	It is recommended to visit the hospital for a comprehensive biomechanical assessment and to be fitted with biomechanical insoles.
988	Female	High School	12th Grade	18	0	N	NA	N	NA	NA
989	Female	High School	12th Grade	18	0	N	NA	N	NA	NA
990	Male	High School	12th Grade	17	0	N	NA	N	NA	NA
991	Female	High School	12th Grade	18	0	N	NA	A	High-Arched Foot	It is recommended to visit the hospital for a comprehensive biomechanical assessment and to be fitted with biomechanical insoles.

## Sheet: total
Number	Gender	Educational stage	Grades	Ages	Spinal screening			Foot & Ankle Screening
					Scoliometer readings (°)	Results (N = Aormal, A = AbAormal, S = Scoliosis)	Suggestions	Results (N = Normal, A = Abnormal)	Preliminary Diagnosis	Suggestions
0001	Male	Elementary School	1st Grade	7	3	N	NA	A	Flat feet	Follow-up visit
0002	Male	Elementary School	1st Grade	7	1	N	NA	A	Flat feet	Follow-up visit
0003	Male	Elementary School	1st Grade	7	1	N	NA	A	Foot varus	Further medical attention at a hospital
0004	Female	Elementary School	1st Grade	7	2	N	NA	A	Flat feet	Follow-up visit
0005	Female	Elementary School	1st Grade	6	3	N	NA	A	Flat feet	Follow-up visit
0006	Male	Elementary School	1st Grade	6	1	N	NA	A	Flat feet	Follow-up visit
0007	Male	Elementary School	1st Grade	7	0	N	NA	N	NA	NA
0008	Female	Elementary School	1st Grade	7	0	N	NA	A	Flat feet, Out-toeing gait	Further medical attention at a hospital
0009	Male	Elementary School	1st Grade	7	3	N	NA	A	Flat feet	Follow-up visit
0010	Female	Elementary School	1st Grade	7	1	N	NA	A	Flat feet	Follow-up visit
0011	Male	Elementary School	1st Grade	7	3	N	NA	N	NA	NA
0012	Male	Elementary School	1st Grade	6	3	N	NA	A	Flat feet	Follow-up visit
0013	Male	Elementary School	1st Grade	7	1	N	NA	N	NA	NA
0014	Male	Elementary School	1st Grade	6	3	N	NA	A	Out-toeing gait	No follow-up is needed; return for evaluation if pain occurs
0015	Female	Elementary School	1st Grade	6	2	N	NA	N	NA	NA
0016	Male	Elementary School	1st Grade	7	2	N	NA	A	Flat feet, Out-toeing gait	It is recommended to visit the hospital for a comprehensive biomechanical assessment and to be fitted with biomechanical insoles.
0017	Female	Elementary School	1st Grade	6	0	N	NA	N	NA	NA
0018	Male	Elementary School	1st Grade	6	1	N	NA	A	Flat feet	Further medical attention at a hospital
0019	Male	Elementary School	1st Grade	7	4	N	NA	A	Foot varus	No follow-up is needed; return for evaluation if pain occurs
0020	Male	Elementary School	1st Grade	7	0	N	NA	A	Suspected accessory navicular bone	No follow-up is needed; return for evaluation if pain occurs
0021	Male	Elementary School	1st Grade	6	0	N	NA	N	NA	NA
0022	Male	Elementary School	1st Grade	7	1	N	NA	N	NA	NA
0023	Female	Elementary School	1st Grade	6	1	N	NA	N	NA	NA
0024	Male	Elementary School	1st Grade	6	0	N	NA	A	Flat feet	Further medical attention at a hospital
0025	Male	Elementary School	1st Grade	6	1	N	NA	N	NA	NA
0026	Female	Elementary School	1st Grade	7	2	N	NA	N	NA	NA
0027	Female	Elementary School	1st Grade	7	2	N	NA	N	NA	NA
0028	Male	Elementary School	1st Grade	6	1	N	NA	A	Flat feet	It is recommended to visit the hospital for a comprehensive biomechanical assessment and to be fitted with biomechanical insoles.
0029	Female	Elementary School	1st Grade	7	0	N	NA	N	NA	NA
0030	Female	Elementary School	1st Grade	6	1	N	NA	A	Foot pronation	No follow-up is needed; return for evaluation if pain occurs
0031	Female	Elementary School	1st Grade	6	3	N	NA	A	Flat feet	Further medical attention at a hospital
0032	Male	Elementary School	1st Grade	7	0	N	NA	A	Flat feet	It is recommended to visit the hospital for a comprehensive biomechanical assessment and to be fitted with biomechanical insoles.
0033	Female	Elementary School	1st Grade	6	0	N	NA	N	NA	NA
0034	Female	Elementary School	1st Grade	6	1	N	NA	N	NA	NA
0035	Female	Elementary School	1st Grade	6	2	N	NA	N	NA	NA
0036	Male	Elementary School	1st Grade	7	1	N	NA	A	Flat feet	Further medical attention at a hospital
0037	Male	Elementary School	1st Grade	7	0	N	NA	N	NA	NA
0038	Female	Elementary School	1st Grade	7	0	N	NA	A	Flat feet	Further medical attention at a hospital
0039	Male	Elementary School	1st Grade	7	0	N	NA	N	NA	NA
0040	Male	Elementary School	1st Grade	6	0	N	NA	A	Right heel pain	It is recommended to visit the hospital for a comprehensive biomechanical assessment and to be fitted with biomechanical insoles.
0041	Male	Elementary School	1st Grade	6	2	N	NA	A	Flat feet	Further hospital treatment is necessary.
0042	Male	Elementary School	1st Grade	7	3	N	NA	N	NA	NA
0043	Male	Elementary School	1st Grade	6	0	N	NA	A	Out-toeing gait	It is recommended to visit the hospital for a comprehensive biomechanical assessment and to be fitted with biomechanical insoles.
0044	Male	Elementary School	1st Grade	7	0	N	NA	A	Foot varus	No follow-up is needed; return for evaluation if pain occurs
0045	Female	Elementary School	1st Grade	6	2	N	NA	N	NA	NA
0046	Female	Elementary School	1st Grade	7	2	N	NA	N	NA	NA
0047	Male	Elementary School	1st Grade	7	1	N	NA	A	Flat feet, Out-toeing gait	It is recommended to visit the hospital for a comprehensive biomechanical assessment and to be fitted with biomechanical insoles.
0048	Female	Elementary School	1st Grade	7	1	N	NA	N	NA	NA
0049	Female	Elementary School	1st Grade	7	1	N	NA	N	NA	NA
0050	Female	Elementary School	1st Grade	7	2	N	NA	N	NA	NA
0051	Male	Elementary School	1st Grade	7	1	N	NA	N	NA	NA
0052	Male	Elementary School	1st Grade	7	1	N	NA	A	Morton's foot	No follow-up is needed; return for evaluation if pain occurs
0053	Male	Elementary School	1st Grade	7	0	N	NA	A	Out-toeing gait	Further hospital treatment is necessary.
0054	Male	Elementary School	1st Grade	7	1	N	NA	A	Flat feet	Further medical attention at a hospital
0055	Male	Elementary School	1st Grade	6	0	N	NA	A	Flat feet, Out-toeing gait	It is recommended to visit the hospital for a comprehensive biomechanical assessment and to be fitted with biomechanical insoles.
0056	Female	Elementary School	1st Grade	7	0	N	NA	N	NA	NA
0057	Female	Elementary School	1st Grade	6	4	S	Further hospital treatment is necessary	A	Left 5th metatarsal pain	It is recommended to visit the hospital for a comprehensive biomechanical assessment and to be fitted with biomechanical insoles.
0058	Female	Elementary School	1st Grade	7	2	N	NA	A	Flat feet	Follow-up visit
0059	Male	Elementary School	1st Grade	6	2	N	NA	A	Flat feet	Follow-up visit
0060	Female	Elementary School	1st Grade	6	2	N	NA	N	NA	NA
0061	Female	Elementary School	1st Grade	6	1	N	NA	N	NA	NA
0062	Female	Elementary School	1st Grade	6	1	N	NA	A	Flat feet, Foot valgus	It is recommended to visit the hospital for a comprehensive biomechanical assessment and to be fitted with biomechanical insoles.
0063	Female	Elementary School	1st Grade	6	3	N	NA	N	NA	NA
0064	Female	Elementary School	1st Grade	8	0	N	NA	N	NA	NA
0065	Male	Elementary School	1st Grade	7	1	N	NA	N	NA	NA
0066	Male	Elementary School	1st Grade	7	0	N	NA	A	Foot varus	No follow-up is needed; return for evaluation if pain occurs
0067	Male	Elementary School	1st Grade	6	1	N	NA	N	NA	NA
0068	Male	Elementary School	1st Grade	7	0	N	NA	N	NA	NA
0069	Female	Elementary School	1st Grade	7	2	N	NA	N	NA	NA
0070	Male	Elementary School	1st Grade	7	0	N	NA	A	Out-toeing gait	No follow-up is needed; return for evaluation if pain occurs
0071	Male	Elementary School	1st Grade	6	0	N	NA	A	Flat feet	Follow-up visit
0072	Male	Elementary School	1st Grade	6	2	N	NA	A	Flat feet	Follow-up visit
0073	Male	Elementary School	1st Grade	6	2	N	NA	A	Flat feet	Follow-up visit
0074	Female	Elementary School	1st Grade	6	0	N	NA	A	Foot varus	No follow-up is needed; return for evaluation if pain occurs
0075	Female	Elementary School	1st Grade	7	0	N	NA	A	Foot varus	No follow-up is needed; return for evaluation if pain occurs
0076	Male	Elementary School	1st Grade	7	0	N	NA	A	Flat feet	Follow-up visit
0077	Female	Elementary School	1st Grade	6	2	N	NA	N	NA	NA
0078	Male	Elementary School	1st Grade	7	1	N	NA	A	Load concentration on both heels	Strengthen physical training
0079	Male	Elementary School	1st Grade	7	5	N	Follow-up visit	A	Load concentration on both heels	Strengthen physical training
0080	Male	Elementary School	1st Grade	6	1	N	NA	A	Uneven bilateral foot pressure	Strengthen physical training
0081	Male	Elementary School	1st Grade	6	0	N	NA	A	Imbalanced foot pressure	Strengthen physical training
0082	Male	Elementary School	1st Grade	7	0	N	NA	N	NA	NA
0083	Male	Elementary School	1st Grade	7	0	N	NA	A	Right foot varus, heel valgus, out-toeing	Strengthen physical training
0084	Male	Elementary School	1st Grade	8	0	N	NA	A	Bilateral accessory navicular bones	Strengthen physical training
0085	Male	Elementary School	1st Grade	7	0	N	NA	A	Foot valgus	Strengthen physical training
0086	Male	Elementary School	1st Grade	7	0	N	NA	A	Foot valgus, out-toeing	Strengthen physical training
0087	Male	Elementary School	1st Grade	6	1	N	NA	N	NA	NA
0088	Female	Elementary School	1st Grade	7	0	N	NA	A	Foot valgus, out-toeing	Strengthen physical training
0089	Female	Elementary School	1st Grade	7	1	N	NA	N	NA	NA
0090	Female	Elementary School	1st Grade	6	3	N	NA	N	NA	NA
0091	Female	Elementary School	1st Grade	7	0	N	NA	N	NA	NA
0092	Female	Elementary School	1st Grade	7	1	N	NA	N	NA	NA
0093	Female	Elementary School	1st Grade	8	0	N	NA	N	NA	NA
0094	Female	Elementary School	1st Grade	7	2	N	NA	A	Heel valgus, Pronation	Strengthen physical training
0095	Female	Elementary School	1st Grade	6	0	N	NA	A	Bilateral Foot Pronation, Flat feet, Collapse of the longitudinal arch	Strengthen physical training
0096	Female	Elementary School	1st Grade	7	4	N	NA	A	Calcaneal valgus, Collapse of the transverse arch, Flat feet	Strengthen physical training
0097	Female	Elementary School	1st Grade	7	0	N	NA	A	Bilateral Foot Pronation, Flat feet	Strengthen physical training
0098	Female	Elementary School	1st Grade	7	1	N	NA	A	Bilateral Foot Pronation, Flat feet	Strengthen physical training
0099	Male	Elementary School	1st Grade	7	3	N	NA	A	Abnormal appearance	Follow-up visit
0100	Male	Elementary School	1st Grade	7	7	N	Higher left shoulder, Follow-up visit	A	Bilateral Foot Pronation, Flat feet	Follow-up visit
0101	Male	Elementary School	1st Grade	6	5	N	Higher left shoulder, Follow-up visit	A	Bilateral Foot Pronation, Flat feet	Follow-up visit
0102	Male	Elementary School	1st Grade	7	0	N	NA	A	left foot varus, out-toeing	Follow-up visit
0103	Male	Elementary School	1st Grade	8	2	N	NA	A	Concentration of load on the right heel	Follow-up visit
0104	Male	Elementary School	1st Grade	7	3	N	NA	A	Concentration of load on the heel	Follow-up visit
0105	Male	Elementary School	1st Grade	6	0	N	NA	A	Abnormal appearance	Follow-up visit
0106	Male	Elementary School	1st Grade	7	3	N	NA	A	Load concentration on both heels	Strengthen physical training
0107	Male	Elementary School	1st Grade	7	0	N	NA	A	Abnormal appearance	Follow-up visit
0108	Female	Elementary School	1st Grade	6	3	N	NA	A	Abnormal appearance	Follow-up visit
0109	Female	Elementary School	1st Grade	7	2	N	NA	N	NA	NA
0110	Female	Elementary School	1st Grade	7	0	N	NA	N	NA	NA
0111	Female	Elementary School	1st Grade	7	0	N	NA	N	NA	NA
0112	Female	Elementary School	1st Grade	7	1.5	N	NA	N	NA	NA
0113	Female	Elementary School	1st Grade	6	2	N	NA	N	NA	NA
0114	Female	Elementary School	1st Grade	6	0	N	NA	A	Bilateral Foot Pronation, Collapse of the longitudinal arch	Strengthen physical training
0115	Female	Elementary School	1st Grade	6	4	N	NA	A	Bilateral Foot Pronation, Flat feet	Follow-up visit
0116	Female	Elementary School	1st Grade	7	0	N	NA	A	Bilateral heel valgus, Flat feet, Pronation	Follow-up visit
0117	Female	Elementary School	1st Grade	7	5	N	NA	A	feet dangling behind	Follow-up visit
0118	Female	Elementary School	1st Grade	7	1	N	NA	A	Bilateral heel valgus, Bilateral Foot Pronation	Follow-up visit
0119	Female	Elementary School	1st Grade	6	3	N	NA	A	Bilateral heel valgus、Pronation	Follow-up visit
0120	Female	Elementary School	1st Grade	7	0	N	NA	A	Bilateral heel valgus, Pronation	Follow-up visit
0121	Male	Elementary School	1st Grade	6	0	N	Higher left shoulder, Follow-up visit	A	Abnormal appearance	Follow-up visit
0122	Male	Elementary School	1st Grade	6	1	N	NA	A	Abnormal appearance	Follow-up visit
0123	Male	Elementary School	1st Grade	7	1	N	NA	A	Right-heavy and left-light	Follow-up visit
0124	Male	Elementary School	1st Grade	7	1	N	NA	A	Flat feet	Further medical attention at a hospital
0125	Male	Elementary School	1st Grade	7	0	N	NA	A	Abnormal appearance	Follow-up visit
0126	Male	Elementary School	1st Grade	6	0	N	NA	A	Flat feet	Follow-up visit
0127	Male	Elementary School	1st Grade	7	0	N	NA	A	out-toeing	Follow-up visit
0128	Male	Elementary School	1st Grade	7	0	N	NA	A	Abnormal appearance	Follow-up visit
0129	Male	Elementary School	1st Grade	6	0	N	NA	N	NA	NA
0130	Male	Elementary School	1st Grade	6	0	N	NA	N	NA	NA
0131	Female	Elementary School	1st Grade	7	3	N	NA	A	Hallux Valgus, Bilateral heel valgus, Pronation	Further medical attention at a hospital
0132	Female	Elementary School	1st Grade	7	0	N	NA	A	Bilateral heel valgus	Further medical attention at a hospital
0133	Female	Elementary School	1st Grade	7	0	N	NA	A	Flat feet, Bilateral Foot Pronation	Further medical attention at a hospital
0134	Female	Elementary School	1st Grade	7	0	N	NA	A	Flat feet, Bilateral Foot Pronation	Further medical attention at a hospital
0135	Female	Elementary School	1st Grade	7	2	N	NA	A	Bilateral Foot Pronation, Calcaneal valgus	Further medical attention at a hospital
0136	Female	Elementary School	1st Grade	7	0	N	NA	A	Bilateral Foot Pronation, Calcaneal valgus	Further medical attention at a hospital
0137	Female	Elementary School	1st Grade	7	3	N	NA	N	NA	NA
0138	Female	Elementary School	1st Grade	7	3	N	NA	N	NA	NA
0139	Female	Elementary School	1st Grade	7	1	N	NA	N	NA	NA
0140	Female	Elementary School	1st Grade	7	4	N	NA	N	NA	NA
0141	Female	Elementary School	1st Grade	7	0	N	NA	N	NA	NA
0142	Female	Elementary School	1st Grade	7	0	N	Strengthen physical training	A	Foot valgus, Pronation	Strengthen physical training
0143	Male	Elementary School	2nd Grade	8	1	N	NA	N	NA	NA
0144	Male	Elementary School	2nd Grade	7	3	N	NA	A	Flat feet	Follow-up visit
0145	Female	Elementary School	2nd Grade	8	1	N	NA	N	NA	NA
0146	Male	Elementary School	2nd Grade	8	1	N	NA	A	Flat feet, Foot varus	It is recommended to visit the hospital for a comprehensive biomechanical assessment and to be fitted with biomechanical insoles.
0147	Male	Elementary School	2nd Grade	8	2	N	NA	A	Flat feet	Further hospital treatment is necessary.
0148	Female	Elementary School	2nd Grade	8	0	N	NA	A	Foot varus	No follow-up is needed; return for evaluation if pain occurs
0149	Male	Elementary School	2nd Grade	8	0	N	NA	A	Flat feet	No follow-up is needed; return for evaluation if pain occurs
0150	Female	Elementary School	2nd Grade	7	3	N	NA	A	Morton's foot	It is recommended to visit the hospital for a comprehensive biomechanical assessment and to be fitted with biomechanical insoles.
0151	Female	Elementary School	2nd Grade	7	3	N	NA	N	NA	NA
0152	Male	Elementary School	2nd Grade	8	0	N	NA	N	NA	NA
0153	Female	Elementary School	2nd Grade	8	4	N	NA	A	Flat feet	It is recommended to visit the hospital for a comprehensive biomechanical assessment and to be fitted with biomechanical insoles.
0154	Female	Elementary School	2nd Grade	8	2	N	NA	N	NA	NA
0155	Male	Elementary School	2nd Grade	8	0	N	NA	N	NA	NA
0156	Female	Elementary School	2nd Grade	8	0	N	NA	A	Flat feet	Follow-up visit
0157	Male	Elementary School	2nd Grade	7	0	N	NA	A	Flat feet	Follow-up visit
0158	Female	Elementary School	2nd Grade	8	1	N	NA	A	Flat feet	Follow-up visit
0159	Female	Elementary School	2nd Grade	8	1	N	NA	N	NA	NA
0160	Male	Elementary School	2nd Grade	7	2	N	NA	N	NA	NA
0161	Male	Elementary School	2nd Grade	7	0	N	NA	A	Bilateral dorsum foot pain	It is recommended to visit the hospital for a comprehensive biomechanical assessment and to be fitted with biomechanical insoles.
0162	Female	Elementary School	2nd Grade	7	6	S	Further hospital treatment is necessary	A	Flat feet	Follow-up visit
0163	Male	Elementary School	2nd Grade	8	2	N	NA	A	Flat feet	Follow-up visit
0164	Male	Elementary School	2nd Grade	8	0	N	NA	A	Flat feet	Follow-up visit
0165	Female	Elementary School	2nd Grade	7	1	N	NA	A	Flat feet	Follow-up visit
0166	Male	Elementary School	2nd Grade	8	0	N	NA	A	Lateral ankle pain following physical activity	It is recommended to visit the hospital for a comprehensive biomechanical assessment and to be fitted with biomechanical insoles.
0167	Male	Elementary School	2nd Grade	8	1	N	NA	A	Hallux valgus	It is recommended to visit the hospital for a comprehensive biomechanical assessment and to be fitted with biomechanical insoles.
0168	Male	Elementary School	2nd Grade	7	0	N	NA	N	NA	NA
0169	Male	Elementary School	2nd Grade	8	0	N	NA	N	NA	NA
0170	Male	Elementary School	2nd Grade	8	1	N	NA	A	Flat feet, Foot varus	No follow-up is needed; return for evaluation if pain occurs
0171	Female	Elementary School	2nd Grade	8	2	N	NA	N	NA	NA
0172	Male	Elementary School	2nd Grade	8	1	N	NA	N	NA	NA
0173	Male	Elementary School	2nd Grade	8	1	N	NA	A	Foot varus	It is recommended to visit the hospital for a comprehensive biomechanical assessment and to be fitted with biomechanical insoles.
0174	Female	Elementary School	2nd Grade	8	2	N	NA	N	NA	NA
0175	Female	Elementary School	2nd Grade	8	3	N	NA	N	NA	NA
0176	Female	Elementary School	2nd Grade	7	0	N	NA	N	NA	NA
0177	Male	Elementary School	2nd Grade	7	2	N	NA	A	Right Hallux valgus	It is recommended to visit the hospital for a comprehensive biomechanical assessment and to be fitted with biomechanical insoles.
0178	Male	Elementary School	2nd Grade	8	0	N	NA	N	NA	NA
0179	Female	Elementary School	2nd Grade	8	2	N	NA	A	Flat feet	Follow-up visit
0180	Male	Elementary School	2nd Grade	8	2	N	NA	N	NA	NA
0181	Female	Elementary School	2nd Grade	7	0	N	NA	A	Flat feet, Waddling gait	No follow-up is needed; return for evaluation if pain occurs
0182	Female	Elementary School	2nd Grade	7	1	N	NA	A	Prehensile thumb	No follow-up is needed; return for evaluation if pain occurs
0183	Male	Elementary School	2nd Grade	8	0	N	NA	N	NA	NA
0184	Male	Elementary School	2nd Grade	8	3	N	NA	A	Foot valgus	No follow-up is needed; return for evaluation if pain occurs
0185	Female	Elementary School	2nd Grade	7	1	N	NA	N	NA	NA
0186	Male	Elementary School	2nd Grade	8	2	N	NA	A	Flat feet	Follow-up visit
0187	Male	Elementary School	2nd Grade	8	3	N	NA	N	NA	NA
0188	Female	Elementary School	2nd Grade	7	2	N	NA	N	NA	NA
0189	Female	Elementary School	2nd Grade	7	0	N	NA	N	NA	NA
0190	Female	Elementary School	2nd Grade	8	2	N	NA	N	NA	NA
0191	Male	Elementary School	2nd Grade	8	1	N	NA	A	Flat feet	Follow-up visit
0192	Male	Elementary School	2nd Grade	8	0	N	NA	N	NA	NA
0193	Female	Elementary School	2nd Grade	8	1	N	NA	A	Flat feet	Follow-up visit
0194	Female	Elementary School	2nd Grade	8	1	N	NA	N	NA	NA
0195	Male	Elementary School	2nd Grade	8	2	N	NA	N	NA	NA
0196	Male	Elementary School	2nd Grade	8	0	N	NA	A	Flat feet	Follow-up visit
0197	Female	Elementary School	2nd Grade	7	0	N	NA	N	NA	NA
0198	Female	Elementary School	2nd Grade	8	1	N	NA	N	NA	NA
0199	Female	Elementary School	2nd Grade	8	1	N	NA	A	Flat feet	Follow-up visit
0200	Male	Elementary School	2nd Grade	8	2	N	NA	A	Flat feet	Follow-up visit
0201	Male	Elementary School	2nd Grade	7	2	N	NA	A	Flat feet	Follow-up visit
0202	Male	Elementary School	2nd Grade	8	1	N	NA	A	Out-toeing gait	No follow-up is needed; return for evaluation if pain occurs
0203	Female	Elementary School	2nd Grade	8	0	N	NA	A	Flat feet, In-toeing gait	Follow-up visit
0204	Male	Elementary School	2nd Grade	8	1	N	NA	A	Flat feet, Out-toeing gait	It is recommended to visit the hospital for a comprehensive biomechanical assessment and to be fitted with biomechanical insoles.
0205	Female	Elementary School	2nd Grade	8	2	N	NA	N	NA	NA
0206	Male	Elementary School	2nd Grade	8	0	N	NA	N	NA	NA
0207	Female	Elementary School	2nd Grade	7	0	N	NA	N	NA	NA
0208	Male	Elementary School	2nd Grade	7	0	N	NA	A	Flat feet, Uneven shoulders	Further hospital treatment is necessary.
0209	Male	Elementary School	2nd Grade	8	0	N	NA	A	Out-toeing gait	No follow-up is needed; return for evaluation if pain occurs
0210	Female	Elementary School	2nd Grade	8	1	N	NA	A	Flat feet	Follow-up visit
0211	Male	Elementary School	2nd Grade	8	1	N	NA	A	Out-toeing gait	No follow-up is needed; return for evaluation if pain occurs
0212	Male	Elementary School	2nd Grade	8	2	N	NA	N	NA	NA
0213	Male	Elementary School	2nd Grade	7	0	N	NA	N	NA	NA
0214	Male	Elementary School	2nd Grade	8	0	N	NA	A	Supination	Strengthen physical training
0215	Male	Elementary School	2nd Grade	8	0	N	NA	N	NA	NA
0216	Male	Elementary School	2nd Grade	7	0	N	NA	N	NA	NA
0217	Male	Elementary School	2nd Grade	8	0	N	NA	A	low arches	Strengthen physical training
0218	Male	Elementary School	2nd Grade	8	0	N	NA	A	bilateral inward rotation of the feet	Strengthen physical training
0219	Male	Elementary School	2nd Grade	8	2	N	NA	A	low arches	Strengthen physical training
0220	Male	Elementary School	2nd Grade	8	5	A	Follow-up visit	N	NA	NA
0221	Male	Elementary School	2nd Grade	7	5	N	NA	A	Supination	Strengthen physical training
0222	Male	Elementary School	2nd Grade	8	3	N	NA	N	NA	NA
0223	Male	Elementary School	2nd Grade	7	2	N	NA	N	NA	NA
0224	Male	Elementary School	2nd Grade	7	1	N	NA	A	Pronation	Strengthen physical training
0225	Male	Elementary School	2nd Grade	7	0	N	NA	N	NA	NA
0226	Female	Elementary School	2nd Grade	8	2	N	NA	N	NA	NA
0227	Female	Elementary School	2nd Grade	8	2	N	NA	N	NA	NA
0228	Female	Elementary School	2nd Grade	8	0	N	NA	N	NA	NA
0229	Female	Elementary School	2nd Grade	8	0	N	NA	N	NA	NA
0230	Female	Elementary School	2nd Grade	7	0	N	NA	N	NA	NA
0231	Female	Elementary School	2nd Grade	8	0	N	NA	A	Calcaneal valgus	Strengthen physical training
0232	Male	Elementary School	2nd Grade	8	0.5	N	NA	A	Calcaneal valgus	Strengthen physical training
0233	Male	Elementary School	2nd Grade	8	0	N	NA	N	NA	NA
0234	Male	Elementary School	2nd Grade	8	1	N	NA	A	Internal tibial rotation	Strengthen physical training
0235	Male	Elementary School	2nd Grade	8	0	N	NA	A	Concentrated heel load	Strengthen physical training
0236	Male	Elementary School	2nd Grade	8	0	N	NA	A	Flat feet	Follow-up visit
0237	Male	Elementary School	2nd Grade	7	0	N	NA	N	NA	NA
0238	Male	Elementary School	2nd Grade	7	0	N	NA	N	NA	NA
0239	Male	Elementary School	2nd Grade	8	0	N	NA	N	NA	NA
0240	Female	Elementary School	2nd Grade	8	1	N	NA	A	Calcaneal valgus	Further medical attention at a hospital
0241	Female	Elementary School	2nd Grade	8	1.5	N	NA	A	Calcaneal valgus	Further medical attention at a hospital
0242	Male	Elementary School	2nd Grade	9	0	N	NA	N	NA	NA
0243	Female	Elementary School	2nd Grade	7	4	N	NA	N	NA	NA
0244	Female	Elementary School	2nd Grade	8	0	N	NA	A	Calcaneal varus	Strengthen physical training
0245	Female	Elementary School	2nd Grade	8	0	N	NA	A	Calcaneal valgus	Strengthen physical training
0246	Female	Elementary School	2nd Grade	9	0	N	NA	A	Calcaneal valgus	Strengthen physical training
0247	Male	Elementary School	2nd Grade	8	0	N	NA	N	NA	NA
0248	Male	Elementary School	2nd Grade	8	0	N	NA	N	NA	NA
0249	Male	Elementary School	2nd Grade	8	0	N	NA	N	NA	NA
0250	Female	Elementary School	2nd Grade	7	0	N	NA	N	NA	NA
0251	Female	Elementary School	2nd Grade	8	3	N	NA	A	Calcaneal varus	Strengthen physical training
0252	Male	Elementary School	2nd Grade	8	0	N	NA	N	NA	NA
0253	Male	Elementary School	2nd Grade	8	2	N	NA	A	Flat feet	Follow-up visit
0254	Male	Elementary School	2nd Grade	8	0	N	NA	N	NA	NA
0255	Male	Elementary School	2nd Grade	7	0	N	NA	A	Pronation, in-toeing	Strengthen physical training
0256	Male	Elementary School	2nd Grade	8	0	N	NA	A	Calcaneal varus	Further medical attention at a hospital
0257	Male	Elementary School	2nd Grade	8	7	A	Follow-up visit	N	NA	NA
0258	Male	Elementary School	2nd Grade	8	0	N	NA	N	NA	NA
0259	Male	Elementary School	2nd Grade	8	0	N	NA	N	NA	NA
0260	Male	Elementary School	2nd Grade	8	2	N	NA	A	Calcaneal varus	Strengthen physical training
0261	Male	Elementary School	2nd Grade	8	0	N	NA	A	Calcaneal varus	Strengthen physical training
0262	Female	Elementary School	2nd Grade	8	0	N	NA	A	Calcaneal valgus	Strengthen physical training
0263	Female	Elementary School	2nd Grade	8	1	N	NA	N	NA	NA
0264	Female	Elementary School	2nd Grade	8	1	N	NA	A	Calcaneal varus	Strengthen physical training
0265	Male	Elementary School	2nd Grade	8	0	N	NA	A	Calcaneal varus	Strengthen physical training
0266	Female	Elementary School	2nd Grade	8	1	N	NA	N	NA	NA
0267	Female	Elementary School	2nd Grade	7	3	N	NA	N	NA	NA
0268	Female	Elementary School	2nd Grade	8	0	N	NA	A	Calcaneal valgus	Strengthen physical training
0269	Female	Elementary School	3rd Grade	8	4	N	NA	N	NA	NA
0270	Male	Elementary School	3rd Grade	9	0	N	NA	A	Out-toeing gait	No follow-up is needed; return for evaluation if pain occurs
0271	Female	Elementary School	3rd Grade	8	2	N	NA	N	NA	NA
0272	Female	Elementary School	3rd Grade	8	0	N	NA	A	Hallux valgus	It is recommended to visit the hospital for a comprehensive biomechanical assessment and to be fitted with biomechanical insoles.
0273	Female	Elementary School	3rd Grade	8	1	N	NA	A	Flat feet	Follow-up visit
0274	Female	Elementary School	3rd Grade	8	0	N	NA	N	NA	NA
0275	Female	Elementary School	3rd Grade	8	1	N	NA	N	NA	NA
0276	Male	Elementary School	3rd Grade	8	2	N	NA	A	Out-toeing gait	No follow-up is needed; return for evaluation if pain occurs
0277	Female	Elementary School	3rd Grade	8	0	N	NA	A	Pain in the first toes of both feet	It is recommended to visit the hospital for a comprehensive biomechanical assessment and to be fitted with biomechanical insoles.
0278	Male	Elementary School	3rd Grade	8	1	N	NA	N	NA	NA
0279	Male	Elementary School	3rd Grade	8	2	N	NA	N	NA	NA
0280	Male	Elementary School	3rd Grade	9	0	N	NA	A	Flat feet	Follow-up visit
0281	Male	Elementary School	3rd Grade	9	0	N	NA	A	Flat feet	Follow-up visit
0282	Male	Elementary School	3rd Grade	8	2	N	NA	N	NA	NA
0283	Male	Elementary School	3rd Grade	8	0	N	NA	N	NA	NA
0284	Male	Elementary School	3rd Grade	9	0	N	NA	A	Hallux valgus	It is recommended to visit the hospital for a comprehensive biomechanical assessment and to be fitted with biomechanical insoles.
0285	Female	Elementary School	3rd Grade	8	0	N	NA	A	Flat feet	Follow-up visit
0286	Male	Elementary School	3rd Grade	9	0	N	NA	N	NA	NA
0287	Female	Elementary School	3rd Grade	8	1	N	NA	N	NA	NA
0288	Female	Elementary School	3rd Grade	8	2	N	NA	A	Flat feet, In-toeing gait	Further medical attention at a hospital
0289	Female	Elementary School	3rd Grade	8	1	N	NA	N	NA	NA
0290	Male	Elementary School	3rd Grade	9	1	N	NA	A	Flat feet	Follow-up visit
0291	Female	Elementary School	3rd Grade	9	2	N	NA	N	NA	NA
0292	Female	Elementary School	3rd Grade	9	2	N	NA	A	Flat feet	Follow-up visit
0293	Female	Elementary School	3rd Grade	8	0	N	NA	A	Flat feet	Follow-up visit
0294	Male	Elementary School	3rd Grade	9	0	N	NA	N	NA	NA
0295	Female	Elementary School	3rd Grade	9	0	N	NA	A	Hallux valgus	It is recommended to visit the hospital for a comprehensive biomechanical assessment and to be fitted with biomechanical insoles.
0296	Female	Elementary School	3rd Grade	8	0	N	NA	A	Flat feet	Follow-up visit
0297	Female	Elementary School	3rd Grade	8	1	N	NA	N	NA	NA
0298	Male	Elementary School	3rd Grade	9	1	N	NA	A	Flat feet	Follow-up visit
0299	Male	Elementary School	3rd Grade	9	2	N	NA	N	NA	NA
0300	Male	Elementary School	3rd Grade	9	0	N	NA	N	NA	NA
0301	Male	Elementary School	3rd Grade	9	1	N	NA	A	Flat feet	It is recommended to visit the hospital for a comprehensive biomechanical assessment and to be fitted with biomechanical insoles.
0302	Female	Elementary School	3rd Grade	8	1	N	NA	N	NA	NA
0303	Male	Elementary School	3rd Grade	9	0	N	NA	N	NA	NA
0304	Female	Elementary School	3rd Grade	9	2	N	NA	A	Flat feet, Hallux valgus	Follow-up visit
0305	Female	Elementary School	3rd Grade	9	3	N	NA	A	Flat feet	Follow-up visit
0306	Female	Elementary School	3rd Grade	8	1	N	NA	N	NA	NA
0307	Male	Elementary School	3rd Grade	8	0	N	NA	A	Flat feet, Hallux valgus	It is recommended to visit the hospital for a comprehensive biomechanical assessment and to be fitted with biomechanical insoles.
0308	Female	Elementary School	3rd Grade	9	0	N	NA	N	NA	NA
0309	Male	Elementary School	3rd Grade	10	0	N	NA	N	NA	NA
0310	Male	Elementary School	3rd Grade	9	1	N	NA	A	Flat feet	Follow-up visit
0311	Female	Elementary School	3rd Grade	8	2	N	NA	N	NA	NA
0312	Female	Elementary School	3rd Grade	9	1	N	NA	A	Flat feet	Follow-up visit
0313	Female	Elementary School	3rd Grade	9	1	N	NA	N	NA	NA
0314	Female	Elementary School	3rd Grade	8	1	N	NA	N	NA	NA
0315	Female	Elementary School	3rd Grade	9	0	N	NA	N	NA	NA
0316	Female	Elementary School	3rd Grade	8	0	N	NA	A	Flat feet	Follow-up visit
0317	Male	Elementary School	3rd Grade	8	1	N	NA	A	Flat feet	Follow-up visit
0318	Male	Elementary School	3rd Grade	8	0	N	NA	A	Foot valgus	No follow-up is needed; return for evaluation if pain occurs
0319	Male	Elementary School	3rd Grade	10	0	N	NA	A	Collapsed transverse arch	No follow-up is needed; return for evaluation if pain occurs
0320	Female	Elementary School	3rd Grade	9	2	N	NA	N	NA	NA
0321	Female	Elementary School	3rd Grade	8	2	N	NA	N	NA	NA
0322	Male	Elementary School	3rd Grade	9	0	N	NA	N	NA	NA
0323	Male	Elementary School	3rd Grade	9	1	N	NA	N	NA	NA
0324	Male	Elementary School	3rd Grade	8	0	N	NA	A	Flat feet	Follow-up visit
0325	Female	Elementary School	3rd Grade	9	2	N	NA	A	The right calcaneus is slightly everted	No follow-up is needed; return for evaluation if pain occurs
0326	Male	Elementary School	3rd Grade	9	0	N	NA	A	Collapsed transverse arch, Heel pain	It is recommended to visit the hospital for a comprehensive biomechanical assessment and to be fitted with biomechanical insoles.
0327	Female	Elementary School	3rd Grade	8	0	N	NA	A	Flat feet	Follow-up visit
0328	Female	Elementary School	3rd Grade	8	1	N	NA	A	Flat feet	Follow-up visit
0329	Female	Elementary School	3rd Grade	8	0	N	NA	N	NA	NA
0330	Female	Elementary School	3rd Grade	9	0	N	NA	N	NA	NA
0331	Female	Elementary School	3rd Grade	9	1	N	NA	N	NA	NA
0332	Female	Elementary School	3rd Grade	8	0	N	NA	N	NA	NA
0333	Male	Elementary School	3rd Grade	9	0	N	NA	A	Out-toeing gait	No follow-up is needed; return for evaluation if pain occurs
0334	Female	Elementary School	3rd Grade	9	0	N	NA	A	Flat feet	Follow-up visit
0335	Male	Elementary School	3rd Grade	8	2	N	NA	A	Flat feet	Follow-up visit
0336	Female	Elementary School	3rd Grade	8	0	N	NA	N	NA	NA
0337	Male	Elementary School	3rd Grade	8	0	N	NA	N	NA	NA
0338	Male	Elementary School	3rd Grade	8	0	N	NA	N	NA	NA
0339	Female	Elementary School	3rd Grade	9	0	N	NA	A	Flat feet	Follow-up visit
0340	Male	Elementary School	3rd Grade	9	2	N	NA	N	NA	NA
0341	Male	Elementary School	3rd Grade	8	1	N	NA	A	Flat feet	Follow-up visit
0342	Female	Elementary School	3rd Grade	10	3	N	NA	A	In-toeing gait	No follow-up is needed; return for evaluation if pain occurs
0343	Female	Elementary School	3rd Grade	8	1	N	NA	N	NA	NA
0344	Male	Elementary School	3rd Grade	9	1	N	NA	N	NA	NA
0345	Male	Elementary School	3rd Grade	9	0	N	NA	N	NA	NA
0346	Male	Elementary School	3rd Grade	9	0	N	NA	A	Tendency toward hallux valgus	It is recommended to visit the hospital for a comprehensive biomechanical assessment and to be fitted with biomechanical insoles.
0347	Female	Elementary School	3rd Grade	8	0	N	NA	N	NA	NA
0348	Male	Elementary School	3rd Grade	8	0	N	NA	N	NA	NA
0349	Female	Elementary School	3rd Grade	9	0	N	NA	N	NA	NA
0350	Female	Elementary School	3rd Grade	9	0	N	NA	N	NA	NA
0351	Female	Elementary School	3rd Grade	8	0	N	NA	A	Bilateral Foot Pronation, Calcaneal valgus, Flat feet	Strengthen physical training
0352	Female	Elementary School	3rd Grade	9	2	N	NA	N	NA	NA
0353	Female	Elementary School	3rd Grade	8	2	N	NA	A	Pronation, Heel varus	Strengthen physical training
0354	Female	Elementary School	3rd Grade	9	4	N	NA	N	NA	NA
0355	Female	Elementary School	3rd Grade	8	0	N	NA	N	NA	NA
0356	Female	Elementary School	3rd Grade	9	0	N	NA	A	Bilateral Foot Pronation, Calcaneal valgus	Strengthen physical training
0357	Female	Elementary School	3rd Grade	8	2	N	NA	N	NA	NA
0358	Female	Elementary School	3rd Grade	9	2	N	NA	A	heel valgus	heel valgus
0359	Female	Elementary School	3rd Grade	8	0	N	NA	A	Flat feet, Knock-Knee	Strengthen physical training
0360	Female	Elementary School	3rd Grade	9	0	N	NA	A	Hallux Valgus, Heel varus, Collapse of the longitudinal arch	Strengthen physical training
0361	Female	Elementary School	3rd Grade	8	0	N	NA	N	NA	NA
0362	Male	Elementary School	3rd Grade	9	0	N	NA	N	NA	NA
0363	Male	Elementary School	3rd Grade	9	0	N	NA	N	NA	NA
0364	Male	Elementary School	3rd Grade	8	0	N	NA	N	NA	NA
0365	Male	Elementary School	3rd Grade	9	1	N	NA	N	NA	NA
0366	Male	Elementary School	3rd Grade	9	0	N	NA	A	Supination	Strengthen physical training
0367	Male	Elementary School	3rd Grade	9	4	N	NA	N	NA	NA
0368	Male	Elementary School	3rd Grade	9	0	N	NA	A	Pronation	Strengthen physical training
0369	Male	Elementary School	3rd Grade	8	0	N	NA	A	Flat feet	Follow-up visit
0370	Male	Elementary School	3rd Grade	8	5	S	Further hospital treatment is necessary.	N	NA	NA
0371	Male	Elementary School	3rd Grade	9	0	N	NA	A	High load on the left side	Further medical attention at a hospital
0372	Male	Elementary School	3rd Grade	8	0	N	NA	A	Flat feet	Follow-up visit
0373	Male	Elementary School	3rd Grade	8	0	N	NA	N	NA	NA
0374	Male	Elementary School	3rd Grade	8	0	N	NA	N	NA	NA
0375	Male	Elementary School	3rd Grade	9	0	N	NA	N	NA	NA
0376	Male	Elementary School	3rd Grade	9	0	N	NA	N	NA	NA
0377	Male	Elementary School	3rd Grade	8	0	N	NA	N	NA	NA
0378	Male	Elementary School	3rd Grade	9	0	N	NA	N	NA	NA
0379	Female	Elementary School	3rd Grade	8	2	N	NA	N	NA	NA
0380	Female	Elementary School	3rd Grade	8	0	N	NA	N	NA	NA
0381	Female	Elementary School	3rd Grade	8	3	N	NA	A	Bilateral Foot Pronation	Further medical attention at a hospital
0382	Female	Elementary School	3rd Grade	8	2	N	NA	N	NA	NA
0383	Female	Elementary School	3rd Grade	9	1.5	N	NA	N	NA	NA
0384	Female	Elementary School	3rd Grade	9	0	N	NA	A	Calcaneal valgus	Further medical attention at a hospital
0385	Female	Elementary School	3rd Grade	8	0	N	NA	A	Knock-Knee	Further medical attention at a hospital
0386	Female	Elementary School	3rd Grade	9	1	N	NA	A	Bilateral Foot Pronation, Collapse of the longitudinal arch, Calcaneal valgus	Further medical attention at a hospital
0387	Female	Elementary School	3rd Grade	9	0	N	NA	A	Bilateral Foot Pronation, heel valgus	Further medical attention at a hospital
0388	Female	Elementary School	3rd Grade	9	6	A	Follow-up visit	N	NA	NA
0389	Male	Elementary School	3rd Grade	8	0	N	NA	N	NA	NA
0390	Male	Elementary School	3rd Grade	9	0	N	NA	N	NA	NA
0391	Male	Elementary School	3rd Grade	9	2	N	NA	N	NA	NA
0392	Male	Elementary School	3rd Grade	8	0	N	NA	N	NA	NA
0393	Male	Elementary School	3rd Grade	9	0	N	NA	A	Supination	Further medical attention at a hospital
0394	Male	Elementary School	3rd Grade	8	1	N	NA	N	NA	NA
0395	Male	Elementary School	3rd Grade	9	0	N	NA	N	NA	NA
0396	Male	Elementary School	3rd Grade	8	0	N	NA	N	NA	NA
0397	Male	Elementary School	3rd Grade	9	0	N	NA	N	NA	NA
0398	Male	Elementary School	3rd Grade	8	0	N	NA	A	Supination	Further medical attention at a hospital
0399	Male	Elementary School	3rd Grade	9	0	N	NA	N	NA	NA
0400	Male	Elementary School	3rd Grade	8	0	N	NA	N	NA	NA
0401	Male	Elementary School	3rd Grade	9	0	N	NA	N	NA	NA
0402	Male	Elementary School	3rd Grade	8	0	N	NA	N	NA	NA
0403	Male	Elementary School	3rd Grade	9	1	N	NA	A	Leg Length Discrepancy	Further medical attention at a hospital
0404	Male	Elementary School	3rd Grade	9	0	N	NA	A	Supination	Further medical attention at a hospital
0405	Male	Elementary School	3rd Grade	9	0	N	NA	N	NA	NA
0406	Male	Elementary School	3rd Grade	8	2	N	NA	A	Pronation	Further medical attention at a hospital
0407	Male	Elementary School	3rd Grade	9	0	N	NA	A	Supination	Strengthen physical training
0408	Male	Elementary School	4th Grade	10	1	N	NA	A	Flat feet	Follow-up visit
0409	Male	Elementary School	4th Grade	9	0	N	NA	A	Flat feet	Follow-up visit
0410	Female	Elementary School	4th Grade	9	0	N	NA	A	Tendency toward hallux valgus	No follow-up is needed; return for evaluation if pain occurs
0411	Male	Elementary School	4th Grade	10	1	N	NA	A	Foot valgus	Follow-up visit
0412	Male	Elementary School	4th Grade	10	1	N	NA	A	Out-toeing gait	No follow-up is needed; return for evaluation if pain occurs
0413	Male	Elementary School	4th Grade	10	2	N	NA	N	NA	NA
0414	Female	Elementary School	4th Grade	10	2	N	NA	N	NA	NA
0415	Female	Elementary School	4th Grade	10	0	N	NA	N	NA	NA
0416	Female	Elementary School	4th Grade	9	0	N	NA	A	Flat feet, Suspected accessory navicular bone	It is recommended to visit the hospital for a comprehensive biomechanical assessment and to be fitted with biomechanical insoles.
0417	Male	Elementary School	4th Grade	11	0	N	NA	N	NA	NA
0418	Male	Elementary School	4th Grade	10	2	N	NA	N	NA	NA
0419	Female	Elementary School	4th Grade	9	1	N	NA	N	NA	NA
0420	Female	Elementary School	4th Grade	9	5	S	Further hospital treatment is necessary	A	Flat feet, Hallux valgus	Follow-up visit
0421	Female	Elementary School	4th Grade	10	0	N	NA	N	NA	NA
0422	Male	Elementary School	4th Grade	9	0	N	NA	A	Out-toeing gait	No follow-up is needed; return for evaluation if pain occurs
0423	Male	Elementary School	4th Grade	10	3	N	NA	N	NA	NA
0424	Male	Elementary School	4th Grade	10	1	N	NA	N	NA	NA
0425	Male	Elementary School	4th Grade	10	0	N	NA	A	Flat feet	Follow-up visit
0426	Male	Elementary School	4th Grade	10	1	N	NA	A	Flat feet	Follow-up visit
0427	Female	Elementary School	4th Grade	9	1	N	NA	A	Tendency toward hallux valgus	No follow-up is needed; return for evaluation if pain occurs
0428	Female	Elementary School	4th Grade	10	0	N	NA	N	NA	NA
0429	Female	Elementary School	4th Grade	11	1	N	NA	A	Flat feet	Follow-up visit
0430	Male	Elementary School	4th Grade	10	0	N	NA	A	Out-toeing gait	No follow-up is needed; return for evaluation if pain occurs
0431	Female	Elementary School	4th Grade	10	0	N	NA	A	Flat feet	Follow-up visit
0432	Female	Elementary School	4th Grade	10	2	N	NA	A	Flat feet	Follow-up visit
0433	Male	Elementary School	4th Grade	9	0	N	NA	N	NA	NA
0434	Male	Elementary School	4th Grade	10	1	N	NA	N	NA	NA
0435	Male	Elementary School	4th Grade	9	1	N	NA	N	NA	NA
0436	Male	Elementary School	4th Grade	10	0	N	NA	N	NA	NA
0437	Male	Elementary School	4th Grade	10	2	N	NA	N	NA	NA
0438	Male	Elementary School	4th Grade	10	2	N	NA	N	NA	NA
0439	Female	Elementary School	4th Grade	10	1	N	NA	A	Flat feet	Follow-up visit
0440	Female	Elementary School	4th Grade	10	1	N	NA	N	NA	NA
0441	Male	Elementary School	4th Grade	10	2	N	NA	N	NA	NA
0442	Female	Elementary School	4th Grade	10	3	N	NA	A	Flat feet, In-toeing gait	It is recommended to visit the hospital for a comprehensive biomechanical assessment and to be fitted with biomechanical insoles.
0443	Male	Elementary School	4th Grade	10	2	N	NA	N	NA	NA
0444	Male	Elementary School	4th Grade	10	1	N	NA	N	NA	NA
0445	Male	Elementary School	4th Grade	10	0	N	NA	N	NA	NA
0446	Female	Elementary School	4th Grade	10	2	N	NA	N	NA	NA
0447	Male	Elementary School	4th Grade	9	0	N	NA	N	NA	NA
0448	Female	Elementary School	4th Grade	10	1	N	NA	A	Flat feet	Follow-up visit
0449	Male	Elementary School	4th Grade	10	2	N	NA	A	Collapsed transverse arch	No follow-up is needed; return for evaluation if pain occurs
0450	Female	Elementary School	4th Grade	9	0	N	NA	A	Flat feet, In-toeing gait, Tendency toward hallux valgus	It is recommended to visit the hospital for a comprehensive biomechanical assessment and to be fitted with biomechanical insoles.
0451	Female	Elementary School	4th Grade	10	0	N	NA	A	Collapsed transverse arch	No follow-up is needed; return for evaluation if pain occurs
0452	Male	Elementary School	4th Grade	9	1	N	NA	N	NA	NA
0453	Male	Elementary School	4th Grade	10	2	N	NA	A	Flat feet, Suspected accessory navicular bone	It is recommended to visit the hospital for a comprehensive biomechanical assessment and to be fitted with biomechanical insoles.
0454	Male	Elementary School	4th Grade	10	1	N	NA	A	Frequent ankle sprains	It is recommended to visit the hospital for a comprehensive biomechanical assessment and to be fitted with biomechanical insoles.
0455	Male	Elementary School	4th Grade	10	1	N	NA	A	Foot valgus	Follow-up visit
0456	Female	Elementary School	4th Grade	9	3	N	NA	N	NA	NA
0457	Female	Elementary School	4th Grade	9	2	N	NA	A	Flat feet, Suspected accessory navicular bone	It is recommended to visit the hospital for a comprehensive biomechanical assessment and to be fitted with biomechanical insoles.
0458	Female	Elementary School	4th Grade	10	2	N	NA	N	NA	NA
0459	Female	Elementary School	4th Grade	10	0	N	NA	A	Foot varus	Follow-up visit
0460	Female	Elementary School	4th Grade	10	2	N	NA	A	Flat feet	Follow-up visit
0461	Female	Elementary School	4th Grade	10	1	N	NA	N	NA	NA
0462	Female	Elementary School	4th Grade	10	0	N	NA	A	Excessive knee flexion gait	No follow-up is needed; return for evaluation if pain occurs
0463	Male	Elementary School	4th Grade	9	1	N	NA	N	NA	NA
0464	Female	Elementary School	4th Grade	10	1	N	NA	A	Frequent ankle sprains	It is recommended to visit the hospital for a comprehensive biomechanical assessment and to be fitted with biomechanical insoles.
0465	Male	Elementary School	4th Grade	10	1	N	NA	N	NA	NA
0466	Male	Elementary School	4th Grade	10	1	N	NA	N	NA	NA
0467	Male	Elementary School	4th Grade	10	0	N	NA	A	Flat feet	Follow-up visit
0468	Male	Elementary School	4th Grade	10	2	N	NA	A	Flat feet	Follow-up visit
0469	Female	Elementary School	4th Grade	9	4	N	NA	N	NA	NA
0470	Male	Elementary School	4th Grade	10	2	N	NA	N	NA	NA
0471	Male	Elementary School	4th Grade	10	1	N	NA	N	NA	NA
0472	Female	Elementary School	4th Grade	9	0	N	NA	N	NA	NA
0473	Male	Elementary School	4th Grade	10	2	N	NA	N	NA	NA
0474	Female	Elementary School	4th Grade	10	1	N	NA	A	Flat feet	Follow-up visit
0475	Female	Elementary School	4th Grade	10	0	N	NA	A	Flat feet	Follow-up visit
0476	Female	Elementary School	4th Grade	9	0	N	NA	N	NA	NA
0477	Female	Elementary School	4th Grade	10	1	N	NA	N	NA	NA
0478	Male	Elementary School	4th Grade	9	1	N	NA	A	Flat feet	Follow-up visit
0479	Female	Elementary School	4th Grade	10	0	N	NA	A	Flat feet, Foot valgus	It is recommended to visit the hospital for a comprehensive biomechanical assessment and to be fitted with biomechanical insoles.
0480	Female	Elementary School	4th Grade	10	1	N	NA	N	NA	NA
0481	Male	Elementary School	4th Grade	10	3	N	NA	A	Supination	Strengthen physical training
0482	Male	Elementary School	4th Grade	10	0	N	NA	N	NA	NA
0483	Male	Elementary School	4th Grade	10	0	N	NA	A	Supination	Strengthen physical training
0484	Male	Elementary School	4th Grade	10	0	N	NA	N	NA	NA
0485	Male	Elementary School	4th Grade	10	0	N	NA	A	Supination	Strengthen physical training
0486	Male	Elementary School	4th Grade	9	0	N	NA	N	NA	NA
0487	Male	Elementary School	4th Grade	9	0	N	NA	A	Supination	Strengthen physical training
0488	Male	Elementary School	4th Grade	10	1	N	NA	N	NA	NA
0489	Male	Elementary School	4th Grade	9	0	N	NA	N	NA	NA
0490	Male	Elementary School	4th Grade	10	0	N	NA	N	NA	NA
0491	Male	Elementary School	4th Grade	9	1	N	NA	N	NA	NA
0492	Male	Elementary School	4th Grade	10	3	N	NA	N	NA	NA
0493	Male	Elementary School	4th Grade	9	0	N	NA	N	NA	NA
0494	Female	Elementary School	4th Grade	9	5	A	Follow-up visit	N	NA	NA
0495	Female	Elementary School	4th Grade	9	0	N	NA	N	NA	NA
0496	Female	Elementary School	4th Grade	10	2	N	NA	N	NA	NA
0497	Female	Elementary School	4th Grade	10	0	N	NA	N	NA	NA
0498	Female	Elementary School	4th Grade	9	0	N	NA	A	Bilateral Foot Pronation, Heel varus, Flat feet	Further medical attention at a hospital
0499	Female	Elementary School	4th Grade	10	4	N	NA	A	Bilateral Foot Pronation、heel valgus	Strengthen physical training
0500	Female	Elementary School	4th Grade	10	4	N	NA	A	Hallux Valgus	Strengthen physical training
0501	Female	Elementary School	4th Grade	10	1	N	NA	N	NA	NA
0502	Female	Elementary School	4th Grade	11	0	N	NA	N	NA	NA
0503	Female	Elementary School	4th Grade	9	0	N	NA	N	NA	NA
0504	Female	Elementary School	4th Grade	9	0	N	NA	N	NA	NA
0505	Female	Elementary School	4th Grade	9	2	N	NA	A	Hallux Valgus, Bilateral Foot Pronation	Strengthen physical training
0506	Female	Elementary School	4th Grade	10	6	A	Follow-up visit	A	Bilateral Foot Pronation, Calcaneal valgus, Hallux Valgus	Further medical attention at a hospital
0507	Female	Elementary School	4th Grade	10	0	N	NA	A	Heel valgus, Pronation, Flat feet	Further medical attention at a hospital
0508	Female	Elementary School	4th Grade	10	4	N	NA	A	Calcaneal varus, Supination	Further medical attention at a hospital
0509	Female	Elementary School	4th Grade	10	4	A	Follow-up visit	N	NA	NA
0510	Female	Elementary School	4th Grade	10	0	N	NA	A	Calcaneal valgus, Hallux Valgus	Further medical attention at a hospital
0511	Female	Elementary School	4th Grade	9	4	A	Follow-up visit	N	NA	NA
0512	Female	Elementary School	4th Grade	10	3	N	NA	A	Bilateral Foot Pronation, Calcaneal valgus, Complete collapse of the longitudinal arch	Further medical attention at a hospital
0513	Female	Elementary School	4th Grade	10	2	N	NA	A	Bilateral Foot PronationFlat feet	Further medical attention at a hospital
0514	Female	Elementary School	4th Grade	10	0	N	NA	A	Supination	Strengthen physical training
0515	Female	Elementary School	4th Grade	9	0	N	NA	A	Collapse of the longitudinal arch	Further medical attention at a hospital
0516	Female	Elementary School	4th Grade	10	1	N	NA	A	Calcaneal valgus, Collapse of the longitudinal arch, Flat feet, Bilateral Foot Pronation	Further medical attention at a hospital
0517	Female	Elementary School	4th Grade	10	3	N	NA	N	NA	NA
0518	Female	Elementary School	4th Grade	10	4	N	NA	A	Calcaneal valgus, The medial longitudinal arch is non-weight-bearing, Pronation	Further medical attention at a hospital
0519	Female	Elementary School	4th Grade	10	1	N	NA	A	Bilateral Foot Pronation	Further medical attention at a hospital
0520	Male	Elementary School	4th Grade	9	0	N	NA	N	NA	NA
0521	Male	Elementary School	4th Grade	10	0	N	NA	N	NA	NA
0522	Male	Elementary School	4th Grade	9	0	N	NA	N	NA	NA
0523	Male	Elementary School	4th Grade	10	0	N	NA	N	NA	NA
0524	Male	Elementary School	4th Grade	10	0	N	NA	N	NA	NA
0525	Male	Elementary School	4th Grade	9	0	N	NA	N	NA	NA
0526	Male	Elementary School	4th Grade	10	0	N	NA	N	NA	NA
0527	Male	Elementary School	4th Grade	10	0	N	NA	N	NA	NA
0528	Male	Elementary School	4th Grade	10	0	N	NA	A	Supination	Strengthen physical training
0529	Male	Elementary School	4th Grade	10	0	N	NA	N	NA	NA
0530	Male	Elementary School	4th Grade	10	2	N	NA	N	NA	NA
0531	Female	Elementary School	4th Grade	10	2	N	NA	A	heel valgus	Strengthen physical training
0532	Female	Elementary School	4th Grade	10	3	N	NA	A	Calcaneal valgus, Pronation, Complete collapse of the longitudinal arch	Further medical attention at a hospital
0533	Female	Elementary School	4th Grade	10	0	N	NA	A	Calcaneal valgus, Pronation	Strengthen physical training
0534	Female	Elementary School	4th Grade	10	2	N	NA	N	NA	NA
0535	Female	Elementary School	4th Grade	10	3	N	NA	A	Calcaneal valgus	Strengthen physical training
0536	Female	Elementary School	4th Grade	10	3	N	NA	A	Collapse of the transverse arch	Further medical attention at a hospital
0537	Female	Elementary School	4th Grade	10	0	N	NA	N	NA	NA
0538	Female	Elementary School	4th Grade	10	0	N	NA	N	NA	NA
0539	Female	Elementary School	4th Grade	10	6	A	Follow-up visit	N	NA	NA
0540	Female	Elementary School	4th Grade	10	0	N	NA	A	Pronation, Calcaneal valgus	Strengthen physical training
0541	Female	Elementary School	4th Grade	10	0	N	NA	A	Pronation, Calcaneal valgus, Complete collapse of the longitudinal arch	Further medical attention at a hospital
0542	Female	Elementary School	4th Grade	10	5	A	Follow-up visit	N	NA	NA
0543	Female	Elementary School	4th Grade	10	3	N	NA	N	NA	NA
0544	Female	Elementary School	4th Grade	10	5	A	Follow-up visit	A	Bilateral Foot Pronation, Calcaneal valgus	Strengthen physical training
0545	Male	Elementary School	4th Grade	9	0	N	NA	A	Forefoot load concentration	Strengthen physical training
0546	Male	Elementary School	4th Grade	10	0	N	NA	N	NA	NA
0547	Male	Elementary School	4th Grade	9	0	N	NA	A	Supination	Strengthen physical training
0548	Male	Elementary School	4th Grade	10	0	N	NA	N	NA	NA
0549	Male	Elementary School	4th Grade	10	1	N	NA	N	NA	NA
0550	Male	Elementary School	4th Grade	9	3	N	NA	N	NA	NA
0551	Male	Elementary School	4th Grade	10	0	N	NA	N	NA	NA
0552	Male	Elementary School	4th Grade	10	0	N	NA	A	Flat feet	Follow-up visit
0553	Male	Elementary School	4th Grade	10	0	N	NA	N	NA	NA
0554	Male	Elementary School	4th Grade	10	1	N	NA	A	Pronation	Strengthen physical training
0555	Male	Elementary School	4th Grade	10	7	A	Follow-up visit	A	Supination	Strengthen physical training
0556	Male	Elementary School	4th Grade	10	0	N	NA	N	NA	NA
0557	Female	Elementary School	5th Grade	11	0	N	NA	N	NA	NA
0558	Male	Elementary School	5th Grade	10	1	N	NA	A	Pain in both heels after an ankle sprain	Further hospital treatment is necessary.
0559	Male	Elementary School	5th Grade	11	2	N	NA	N	NA	NA
0560	Female	Elementary School	5th Grade	11	0	N	NA	N	NA	NA
0561	Female	Elementary School	5th Grade	10	0	N	NA	A	Flat feet, Abnormal lower limb alignment	It is recommended to visit the hospital for a comprehensive biomechanical assessment and to be fitted with biomechanical insoles.
0562	Female	Elementary School	5th Grade	10	1	N	NA	A	Flat feet	Follow-up visit
0563	Female	Elementary School	5th Grade	10	4	N	NA	A	Flat feet	Follow-up visit
0564	Female	Elementary School	5th Grade	11	3	N	NA	N	NA	NA
0565	Female	Elementary School	5th Grade	10	0	N	NA	N	NA	NA
0566	Female	Elementary School	5th Grade	10	5	S	Further examination or treatment is required	N	NA	NA
0567	Male	Elementary School	5th Grade	10	1	N	NA	N	NA	NA
0568	Male	Elementary School	5th Grade	11	2	N	NA	N	NA	NA
0569	Male	Elementary School	5th Grade	11	0	N	NA	A	Flat feet	Follow-up visit
0570	Male	Elementary School	5th Grade	11	4	N	NA	N	NA	NA
0571	Male	Elementary School	5th Grade	10	0	N	NA	N	NA	NA
0572	Male	Elementary School	5th Grade	11	0	N	NA	A	Out-toeing gait	No follow-up is needed; return for evaluation if pain occurs
0573	Female	Elementary School	5th Grade	10	3	N	NA	A	Flat feet, Hallux Valgus	It is recommended to visit the hospital for a comprehensive biomechanical assessment and to be fitted with biomechanical insoles.
0574	Female	Elementary School	5th Grade	10	0	N	NA	A	Tendency toward hallux valgus	No follow-up is needed; return for evaluation if pain occurs
0575	Male	Elementary School	5th Grade	10	1	N	NA	A	Flat feet	It is recommended to visit the hospital for a comprehensive biomechanical assessment and to be fitted with biomechanical insoles.
0576	Female	Elementary School	5th Grade	10	0	N	NA	N	NA	NA
0577	Female	Elementary School	5th Grade	11	0	N	NA	N	NA	NA
0578	Male	Elementary School	5th Grade	11	0	N	NA	N	NA	NA
0579	Male	Elementary School	5th Grade	10	0	N	NA	N	NA	NA
0580	Female	Elementary School	5th Grade	10	1	N	NA	N	NA	NA
0581	Female	Elementary School	5th Grade	11	1	N	NA	A	Flat feet, Hallux valgus	Follow-up visit
0582	Male	Elementary School	5th Grade	10	2	N	NA	A	Tendency toward hallux valgus	No follow-up is needed; return for evaluation if pain occurs
0583	Male	Elementary School	5th Grade	11	2	N	NA	N	NA	NA
0584	Female	Elementary School	5th Grade	10	2	N	NA	N	NA	NA
0585	Male	Elementary School	5th Grade	11	0	N	NA	A	Foot varus	Follow-up visit
0586	Female	Elementary School	5th Grade	10	1	N	NA	N	NA	NA
0587	Female	Elementary School	5th Grade	10	2	N	NA	N	NA	NA
0588	Female	Elementary School	5th Grade	11	2	N	NA	N	NA	NA
0589	Male	Elementary School	5th Grade	11	3	N	NA	A	Flat feet	Follow-up visit
0590	Male	Elementary School	5th Grade	12	2	N	NA	A	The left foot arch is slightly low	It is recommended to visit the hospital for a comprehensive biomechanical assessment and to be fitted with biomechanical insoles.
0591	Male	Elementary School	5th Grade	11	3	N	NA	N	NA	NA
0592	Female	Elementary School	5th Grade	10	0	N	NA	A	Foot valgus	Follow-up visit
0593	Male	Elementary School	5th Grade	10	1	N	NA	A	Flat feet	Follow-up visit
0594	Female	Elementary School	5th Grade	10	0	N	NA	A	Hallux valgus	No follow-up is needed; return for evaluation if pain occurs
0595	Male	Elementary School	5th Grade	10	2	N	NA	A	Foot varus	Follow-up visit
0596	Male	Elementary School	5th Grade	10	2	N	NA	A	Out-toeing gait	No follow-up is needed; return for evaluation if pain occurs
0597	Female	Elementary School	5th Grade	11	1	N	NA	N	NA	NA
0598	Female	Elementary School	5th Grade	10	0	N	NA	N	NA	NA
0599	Female	Elementary School	5th Grade	12	2	N	NA	N	NA	NA
0600	Female	Elementary School	5th Grade	11	2	N	NA	A	High-arched feet (pes cavus), experiencing pain in both ankles	Follow-up visit
0601	Male	Elementary School	5th Grade	11	0	N	NA	A	Flat feet	It is recommended to visit the hospital for a comprehensive biomechanical assessment and to be fitted with biomechanical insoles.
0602	Male	Elementary School	5th Grade	10	1	N	NA	A	Pain in the right Achilles tendon	Further hospital treatment is necessary.
0603	Female	Elementary School	5th Grade	11	1	N	NA	N	NA	NA
0604	Male	Elementary School	5th Grade	11	1	N	NA	A	Flat feet	Follow-up visit
0605	Male	Elementary School	5th Grade	11	0	N	NA	A	Collapsed transverse arch	Follow-up visit
0606	Male	Elementary School	5th Grade	11	1	N	NA	A	Out-toeing gait	No follow-up is needed; return for evaluation if pain occurs
0607	Female	Elementary School	5th Grade	10	0	N	NA	N	NA	NA
0608	Male	Elementary School	5th Grade	11	0	N	NA	N	NA	NA
0609	Male	Elementary School	5th Grade	10	0	N	NA	A	Out-toeing gait	No follow-up is needed; return for evaluation if pain occurs
0610	Male	Elementary School	5th Grade	11	2	N	NA	A	Flat feet	Follow-up visit
0611	Female	Elementary School	5th Grade	10	0	N	NA	N	NA	NA
0612	Male	Elementary School	5th Grade	11	0	N	NA	A	Lateral ankle pain	It is recommended to visit the hospital for a comprehensive biomechanical assessment and to be fitted with biomechanical insoles.
0613	Female	Elementary School	5th Grade	11	0	N	NA	A	Collapsed transverse arch	Follow-up visit
0614	Male	Elementary School	5th Grade	11	1	N	NA	A	Flat feet	Follow-up visit
0615	Female	Elementary School	5th Grade	11	2	N	NA	N	NA	NA
0616	Female	Elementary School	5th Grade	10	4	N	NA	A	Collapsed transverse arch	It is recommended to visit the hospital for a comprehensive biomechanical assessment and to be fitted with biomechanical insoles.
0617	Female	Elementary School	5th Grade	10	3	N	NA	N	NA	NA
0618	Male	Elementary School	5th Grade	11	0	N	NA	N	NA	NA
0619	Male	Elementary School	5th Grade	11	1	N	NA	A	Out-toeing gait	No follow-up is needed; return for evaluation if pain occurs
0620	Male	Elementary School	5th Grade	12	4	N	NA	A	Tendency toward hallux valgus, Heel bone pain	It is recommended to visit the hospital for a comprehensive biomechanical assessment and to be fitted with biomechanical insoles.
0621	Male	Elementary School	5th Grade	11	1	N	NA	N	NA	NA
0622	Female	Elementary School	5th Grade	11	0	N	NA	N	NA	NA
0623	Female	Elementary School	5th Grade	10	0	N	NA	N	NA	NA
0624	Male	Elementary School	5th Grade	10	1	N	NA	N	NA	NA
0625	Female	Elementary School	5th Grade	11	0	N	NA	A	Flat feet	Follow-up visit
0626	Male	Elementary School	5th Grade	11	0	N	NA	N	NA	NA
0627	Female	Elementary School	5th Grade	11	1	N	NA	N	NA	NA
0628	Male	Elementary School	5th Grade	11	0	N	NA	N	NA	NA
0629	Female	Elementary School	5th Grade	11	0	N	NA	A	Slightly high arch	No follow-up is needed; return for evaluation if pain occurs
0630	Male	Elementary School	5th Grade	11	1	N	NA	N	NA	NA
0631	Female	Elementary School	5th Grade	10	0	N	NA	A	Flat feet, Hallux valgus	Follow-up visit
0632	Male	Elementary School	5th Grade	10	2	N	NA	N	NA	NA
0633	Male	Elementary School	5th Grade	12	1	N	NA	A	Foot valgus	Follow-up visit
0634	Male	Elementary School	5th Grade	11	0	N	NA	A	Foot valgus, Out-toeing gait	It is recommended to visit the hospital for a comprehensive biomechanical assessment and to be fitted with biomechanical insoles.
0635	Male	Elementary School	5th Grade	11	1	N	NA	A	Flat feet	Follow-up visit
0636	Male	Elementary School	5th Grade	10	1	N	NA	N	NA	NA
0637	Male	Elementary School	5th Grade	10	1	N	NA	A	Collapsed transverse arch	Follow-up visit
0638	Female	Elementary School	5th Grade	10	0	N	NA	A	Tendency toward hallux valgus	It is recommended to visit the hospital for a comprehensive biomechanical assessment and to be fitted with biomechanical insoles.
0639	Male	Elementary School	5th Grade	11	2	N	NA	A	Flat feet	Follow-up visit
0640	Female	Elementary School	5th Grade	10	1	N	NA	A	Flat feet, Foot valgus	It is recommended to visit the hospital for a comprehensive biomechanical assessment and to be fitted with biomechanical insoles.
0641	Male	Elementary School	5th Grade	10	0	N	NA	N	NA	NA
0642	Female	Elementary School	5th Grade	10	0	N	NA	N	NA	NA
0643	Male	Elementary School	5th Grade	11	0	N	NA	N	NA	NA
0644	Female	Elementary School	5th Grade	11	0	N	NA	N	NA	NA
0645	Female	Elementary School	5th Grade	11	0	N	NA	N	NA	NA
0646	Female	Elementary School	5th Grade	11	4	N	Strengthen physical training	A	Bilateral Foot Pronation, Hallux Valgus, Flat feet	Strengthen physical training
0647	Female	Elementary School	5th Grade	11	0	N	Strengthen physical training	A	Calcaneal valgus, Pronation	Strengthen physical training
0648	Female	Elementary School	5th Grade	11	0	N	NA	A	Bilateral Foot Pronation	Strengthen physical training
0649	Female	Elementary School	5th Grade	10	1	N	NA	A	Supination	Strengthen physical training
0650	Female	Elementary School	5th Grade	11	0	N	NA	A	Bilateral heel valgus, Pronation, Severe collapse of the longitudinal arch, Flat feet, Knock-Knee	Strengthen physical training
0651	Female	Elementary School	5th Grade	12	3	N	NA	A	Hallux Valgus	Strengthen physical training
0652	Female	Elementary School	5th Grade	10	0	N	NA	N	NA	NA
0653	Male	Elementary School	5th Grade	11	0	N	NA	N	NA	NA
0654	Male	Elementary School	5th Grade	10	0	N	NA	A	Supination	Strengthen physical training
0655	Male	Elementary School	5th Grade	11	0	N	NA	A	Supination	Strengthen physical training
0656	Male	Elementary School	5th Grade	11	0	N	NA	N	NA	NA
0657	Male	Elementary School	5th Grade	11	1	N	NA	A	Supination	Strengthen physical training
0658	Male	Elementary School	5th Grade	11	0	N	NA	A	Pronation	Strengthen physical training
0659	Male	Elementary School	5th Grade	11	0	N	NA	A	Pronation	Strengthen physical training
0660	Male	Elementary School	5th Grade	10	0	N	NA	A	Abnormal appearance	Follow-up visit
0661	Male	Elementary School	5th Grade	11	1	N	NA	A	Abnormal appearance	Follow-up visit
0662	Male	Elementary School	5th Grade	10	0	N	NA	A	Pronation	Strengthen physical training
0663	Male	Elementary School	5th Grade	11	0	N	NA	N	NA	NA
0664	Male	Elementary School	5th Grade	10	0	N	NA	A	Abnormal appearance	Follow-up visit
0665	Male	Elementary School	5th Grade	10	0	N	NA	N	NA	NA
0666	Female	Elementary School	5th Grade	11	0	N	NA	A	Abnormal appearance	Follow-up visit
0667	Female	Elementary School	5th Grade	11	1	N	NA	N	NA	NA
0668	Female	Elementary School	5th Grade	10	0	N	NA	N	NA	NA
0669	Male	Elementary School	5th Grade	11	5	N	Strengthen physical training	A	Flat feet	Follow-up visit
0670	Female	Elementary School	5th Grade	11	7	S	Further examination or treatment is required	A	Knock-Knee, Calcaneal valgus, Hallux Valgus	Further medical attention at a hospital
0671	Male	Elementary School	5th Grade	11	7	S	Further examination or treatment is required	A	Abnormal appearance	Follow-up visit
0672	Female	Elementary School	5th Grade	11	4	S	Further examination or treatment is required	A	Abnormal appearance	Follow-up visit
0673	Female	Elementary School	5th Grade	11	4	N	Strengthen physical training	N	NA	NA
0674	Male	Elementary School	5th Grade	11	7	S	Further examination or treatment is required	A	Abnormal appearance	Follow-up visit
0675	Female	Elementary School	5th Grade	10	0	N	NA	A	heel valgus, Pronation, Collapse of the transverse arch, Hallux Valgus	Further medical attention at a hospital
0676	Female	Elementary School	5th Grade	11	0	N	NA	A	Hallux Valgus	Strengthen physical training
0677	Female	Elementary School	5th Grade	11	4	N	NA	A	Calcaneal valgus, Pronation	Further medical attention at a hospital
0678	Female	Elementary School	5th Grade	11	0	N	NA	N	NA	NA
0679	Female	Elementary School	5th Grade	11	2	N	NA	A	Bilateral Foot Pronation	Further medical attention at a hospital
0680	Female	Elementary School	5th Grade	11	0	N	NA	A	Knock-Knee, Pronation	Further medical attention at a hospital
0681	Female	Elementary School	5th Grade	10	4	N	Strengthen physical training	N	NA	NA
0682	Male	Elementary School	5th Grade	11	0	N	NA	N	NA	NA
0683	Male	Elementary School	5th Grade	11	0	N	NA	A	Abnormal appearance	Follow-up visit
0684	Male	Elementary School	5th Grade	11	0	N	NA	A	Flat feet	Follow-up visit
0685	Male	Elementary School	5th Grade	11	0	N	NA	N	NA	NA
0686	Male	Elementary School	5th Grade	11	0	N	NA	N	NA	NA
0687	Male	Elementary School	5th Grade	10	0	N	NA	N	NA	NA
0688	Male	Elementary School	5th Grade	11	0	N	NA	N	NA	NA
0689	Male	Elementary School	5th Grade	10	0	N	NA	N	NA	NA
0690	Male	Elementary School	5th Grade	11	0	N	NA	N	NA	NA
0691	Male	Elementary School	5th Grade	10	0	N	NA	A	Abnormal appearance	Follow-up visit
0692	Male	Elementary School	5th Grade	10	0	N	NA	N	NA	NA
0693	Female	Elementary School	5th Grade	11	3	N	NA	A	Bilateral Foot Pronation, Flat feet	Further medical attention at a hospital
0694	Female	Elementary School	5th Grade	10	1	N	NA	A	Supination, Collapse of the transverse arch	Further medical attention at a hospital
0695	Female	Elementary School	5th Grade	11	6	N	NA	N	NA	NA
0696	Male	Elementary School	5th Grade	10	0	N	NA	A	Abnormal appearance	Strengthen physical training
0697	Male	Elementary School	5th Grade	10	0	N	NA	A	Abnormal appearance	Strengthen physical training
0698	Male	Elementary School	5th Grade	11	0	N	NA	A	Abnormal appearance	Strengthen physical training
0699	Male	Elementary School	5th Grade	10	0	N	NA	A	Flat feet	Follow-up visit
0700	Male	Elementary School	5th Grade	11	2	N	NA	A	Abnormal appearance	Follow-up visit
0701	Male	Elementary School	5th Grade	10	0	N	NA	A	Abnormal appearance	Follow-up visit
0702	Male	Elementary School	5th Grade	11	0	N	NA	A	Abnormal appearance	Follow-up visit
0703	Male	Elementary School	5th Grade	12	0	N	NA	A	High pressure in the right midfoot, abnormal midfoot loading	Further medical attention at a hospital
0704	Male	Elementary School	5th Grade	11	2	N	NA	N	NA	NA
0705	Male	Elementary School	5th Grade	10	0	N	NA	N	NA	NA
0706	Male	Elementary School	5th Grade	11	1	N	NA	N	NA	NA
0707	Male	Elementary School	5th Grade	11	0	N	NA	N	NA	NA
0708	Female	Elementary School	5th Grade	11	2	N	NA	N	NA	NA
0709	Female	Elementary School	5th Grade	11	4	N	Strengthen physical training	A	Medial ankle pain	Strengthen physical training
0710	Female	Elementary School	5th Grade	11	5	N	Strengthen physical training	N	NA	NA
0711	Female	Elementary School	5th Grade	11	3	N	Strengthen physical training	N	NA	NA
0712	Female	Elementary School	5th Grade	11	0	N	NA	N	NA	NA
0713	Female	Elementary School	5th Grade	10	0	N	NA	N	NA	NA
0714	Female	Elementary School	5th Grade	12	2	N	NA	N	NA	NA
0715	Female	Elementary School	5th Grade	11	0	N	NA	N	NA	NA
0716	Female	Elementary School	5th Grade	11	0	N	NA	A	Bilateral Foot Pronation, Collapse of the longitudinal arch, Calcaneal valgus, Flat feet	Further medical attention at a hospital
0717	Male	Elementary School	5th Grade	10	5	N	Strengthen physical training	A	Abnormal appearance	Strengthen physical training
0718	Male	Elementary School	5th Grade	11	0	N	NA	A	Abnormal hindfoot loading	Further medical attention at a hospital
0719	Male	Elementary School	5th Grade	11	0	N	NA	N	NA	NA
0720	Female	Elementary School	5th Grade	11	4	N	NA	A	Bilateral Foot Pronation, Both the longitudinal arch and transverse arch have completely collapsed, Flat feet	Further medical attention at a hospital
0721	Male	Elementary School	5th Grade	11	0	N	NA	A	Abnormal appearance	Strengthen physical training
0722	Male	Elementary School	5th Grade	11	1	N	NA	N	NA	NA
0723	Male	Elementary School	5th Grade	11	1	N	NA	N	NA	NA
0724	Male	Elementary School	5th Grade	11	0	N	NA	A	Abnormal appearance	Strengthen physical training
0725	Male	Elementary School	5th Grade	10	2	N	NA	N	NA	NA
0726	Male	Elementary School	5th Grade	10	0	N	NA	A	The right arch is lower	Follow-up visit
0727	Male	Elementary School	5th Grade	10	0	N	NA	N	NA	NA
0728	Male	Elementary School	5th Grade	10	0	N	NA	A	Pronation, Flat feet	Further medical attention at a hospital
0729	Female	Elementary School	5th Grade	10	2	N	Strengthen physical training	A	Bilateral Foot Pronation, Calcaneal valgus, Flat feet	Further medical attention at a hospital
0730	Female	Elementary School	5th Grade	11	5	N	Strengthen physical training	N	NA	NA
0731	Female	Elementary School	5th Grade	11	1	N	NA	A	Bilateral Foot Pronation, Flat feet, Hallux Valgus	Further medical attention at a hospital
0732	Female	Elementary School	5th Grade	11	3	N	NA	A	Hallux Valgus, Pronation, heel valgus	Further medical attention at a hospital
0733	Female	Elementary School	5th Grade	11	4	N	NA	N	NA	NA
0734	Female	Elementary School	5th Grade	11	4	N	NA	N	NA	NA
0735	Female	Elementary School	5th Grade	10	1	N	NA	A	Abnormal appearance	Strengthen physical training
0736	Female	Elementary School	5th Grade	10	0	N	NA	N	NA	NA
0737	Female	Elementary School	5th Grade	11	3	N	NA	A	Bilateral Foot Pronation, Both the longitudinal arch and transverse arch have completely collapsed, Flat feet,	Further medical attention at a hospital
0738	Female	Elementary School	6th Grade	12	1	N	NA	N	NA	NA
0739	Female	Elementary School	6th Grade	12	0	N	NA	N	NA	NA
0740	Female	Elementary School	6th Grade	12	0	N	NA	N	NA	NA
0741	Female	Elementary School	6th Grade	12	1	N	NA	N	NA	NA
0742	Male	Elementary School	6th Grade	12	1	N	NA	N	NA	NA
0743	Female	Elementary School	6th Grade	11	0	N	NA	N	NA	NA
0744	Male	Elementary School	6th Grade	11	1	N	NA	N	NA	NA
0745	Male	Elementary School	6th Grade	12	2	N	NA	N	NA	NA
0746	Male	Elementary School	6th Grade	12	1	N	NA	A	Flat feet, Suspected accessory navicular bone	It is recommended to visit the hospital for a comprehensive biomechanical assessment and to be fitted with biomechanical insoles.
0747	Male	Elementary School	6th Grade	11	0	N	NA	A	Tendency toward hallux valgus	It is recommended to visit the hospital for a comprehensive biomechanical assessment and to be fitted with biomechanical insoles.
0748	Female	Elementary School	6th Grade	12	0	N	NA	N	NA	NA
0749	Female	Elementary School	6th Grade	12	1	N	NA	N	NA	NA
0750	Female	Elementary School	6th Grade	11	1	N	NA	N	NA	NA
0751	Male	Elementary School	6th Grade	12	0	N	NA	A	Hallux valgus	It is recommended to visit the hospital for a comprehensive biomechanical assessment and to be fitted with biomechanical insoles.
0752	Female	Elementary School	6th Grade	12	2	N	NA	A	Flat feet	Follow-up visit
0753	Male	Elementary School	6th Grade	12	2	N	NA	A	Flat feet	Further hospital treatment is necessary.
0754	Female	Elementary School	6th Grade	12	0	N	NA	A	Flat feet, Foot valgus	It is recommended to visit the hospital for a comprehensive biomechanical assessment and to be fitted with biomechanical insoles.
0755	Male	Elementary School	6th Grade	12	0	N	NA	A	Pain in both heels	It is recommended to visit the hospital for a comprehensive biomechanical assessment and to be fitted with biomechanical insoles.
0756	Female	Elementary School	6th Grade	12	0	N	NA	N	NA	NA
0757	Male	Elementary School	6th Grade	12	0	N	NA	A	Flat feet	Follow-up visit
0758	Male	Elementary School	6th Grade	12	1	N	NA	A	Flat feet	Further hospital treatment is necessary.
0759	Female	Elementary School	6th Grade	12	3	N	NA	N	NA	NA
0760	Male	Elementary School	6th Grade	12	>7	S	Further examination or treatment is required	N	NA	NA
0761	Male	Elementary School	6th Grade	11	0	N	NA	A	Flat feet	It is recommended to visit the hospital for a comprehensive biomechanical assessment and to be fitted with biomechanical insoles.
0762	Male	Elementary School	6th Grade	12	2	N	NA	A	Flat feet, Foot valgus	Follow-up visit
0763	Male	Elementary School	6th Grade	13	4	N	NA	A	Flat feet, Pain in the right fifth metatarsophalangeal joint after exercise	It is recommended to visit the hospital for a comprehensive biomechanical assessment and to be fitted with biomechanical insoles.
0764	Male	Elementary School	6th Grade	12	1	N	NA	A	Flat feet	Follow-up visit
0765	Female	Elementary School	6th Grade	12	1	N	NA	A	High-Arched Foot, Foot varus	It is recommended to visit the hospital for a comprehensive biomechanical assessment and to be fitted with biomechanical insoles.
0766	Female	Elementary School	6th Grade	11	0	N	NA	A	Hallux valgus	No follow-up is needed; return for evaluation if pain occurs
0767	Female	Elementary School	6th Grade	12	0	N	NA	N	NA	NA
0768	Male	Elementary School	6th Grade	12	4	N	NA	A	Flat feet, Out-toeing gait	Follow-up visit
0769	Female	Elementary School	6th Grade	11	0	N	NA	A	Tendency toward hallux valgus	It is recommended to visit the hospital for a comprehensive biomechanical assessment and to be fitted with biomechanical insoles.
0770	Female	Elementary School	6th Grade	12	1	N	NA	N	NA	NA
0771	Female	Elementary School	6th Grade	11	0	N	NA	A	Flat feet, Heel valgus	It is recommended to visit the hospital for a comprehensive biomechanical assessment and to be fitted with biomechanical insoles.
0772	Male	Elementary School	6th Grade	11	0	N	NA	A	Flat feet	Follow-up visit
0773	Male	Elementary School	6th Grade	11	2	N	NA	N	NA	NA
0774	Female	Elementary School	6th Grade	12	0	N	NA	A	Flat feet	Follow-up visit
0775	Male	Elementary School	6th Grade	12	0	N	NA	N	NA	NA
0776	Female	Elementary School	6th Grade	12	2	N	NA	N	NA	NA
0777	Female	Elementary School	6th Grade	11	1	N	NA	A	Flat feet, Ankle instability	It is recommended to visit the hospital for a comprehensive biomechanical assessment and to be fitted with biomechanical insoles.
0778	Female	Elementary School	6th Grade	11	1	N	NA	A	Flat feet	Follow-up visit
0779	Male	Elementary School	6th Grade	12	1	N	NA	N	NA	NA
0780	Male	Elementary School	6th Grade	12	2	N	NA	N	NA	NA
0781	Male	Elementary School	6th Grade	12	2	N	NA	A	Excessive knee flexion gait	Follow-up visit
0782	Male	Elementary School	6th Grade	12	3	N	NA	N	NA	NA
0783	Male	Elementary School	6th Grade	12	3	N	NA	A	Foot pain after prolonged walking	Follow-up visit
0784	Male	Elementary School	6th Grade	12	0	N	NA	N	NA	NA
0785	Female	Elementary School	6th Grade	11	0	N	NA	A	Flat feet	It is recommended to visit the hospital for a comprehensive biomechanical assessment and to be fitted with biomechanical insoles.
0786	Male	Elementary School	6th Grade	12	2	N	NA	A	Lower limb alignment issue	Follow-up visit
0787	Male	Elementary School	6th Grade	11	1	N	NA	N	NA	NA
0788	Female	Elementary School	6th Grade	11	0	N	NA	N	NA	NA
0789	Female	Elementary School	6th Grade	11	0	N	NA	A	Collapsed transverse arch	Follow-up visit
0790	Male	Elementary School	6th Grade	12	0	N	NA	A	Foot pronation	Follow-up visit
0791	Male	Elementary School	6th Grade	12	2	N	NA	A	Flat feet, Out-toeing gait, Tendency toward hallux valgus	It is recommended to visit the hospital for a comprehensive biomechanical assessment and to be fitted with biomechanical insoles.
0792	Female	Elementary School	6th Grade	11	0	N	NA	N	NA	NA
0793	Female	Elementary School	6th Grade	11	0	N	NA	A	Hallux valgus	Follow-up visit
0794	Female	Elementary School	6th Grade	12	>7	S	Further examination or treatment is required	N	NA	NA
0795	Female	Elementary School	6th Grade	12	1	N	NA	A	Flat feet	It is recommended to visit the hospital for a comprehensive biomechanical assessment and to be fitted with biomechanical insoles.
0796	Male	Elementary School	6th Grade	12	0	N	NA	A	Out-toeing gait, Hallux Valgus，Suspected accessory navicular bone	It is recommended to visit the hospital for a comprehensive biomechanical assessment and to be fitted with biomechanical insoles.
0797	Male	Elementary School	6th Grade	12	0	N	NA	A	Flat feet	Follow-up visit
0798	Female	Elementary School	6th Grade	12	0	N	NA	N	NA	NA
0799	Female	Elementary School	6th Grade	12	3	N	NA	A	Foot valgus	Follow-up visit
0800	Male	Elementary School	6th Grade	11	2	N	NA	N	NA	NA
0801	Male	Elementary School	6th Grade	12	4	N	NA	N	NA	NA
0802	Male	Elementary School	6th Grade	12	3	N	NA	N	NA	NA
0803	Female	Elementary School	6th Grade	12	0	N	NA	N	NA	NA
0804	Female	Elementary School	6th Grade	12	0	N	NA	N	NA	NA
0805	Female	Elementary School	6th Grade	12	1	N	NA	A	Flat feet, Hallux valgus	Follow-up visit
0806	Female	Elementary School	6th Grade	12	0	N	NA	N	NA	NA
0807	Female	Elementary School	6th Grade	11	3	N	NA	N	NA	NA
0808	Male	Elementary School	6th Grade	11	0	N	NA	N	NA	NA
0809	Female	Elementary School	6th Grade	11	0	N	NA	N	NA	NA
0810	Male	Elementary School	6th Grade	11	0	N	NA	N	NA	NA
0811	Female	Elementary School	6th Grade	11	0	N	NA	A	Flat feet	Follow-up visit
0812	Male	Elementary School	6th Grade	12	3	N	NA	N	NA	NA
0813	Female	Elementary School	6th Grade	12	1	N	NA	A	Flat feet	Follow-up visit
0814	Male	Elementary School	6th Grade	11	0	N	NA	A	Flat feet, Foot varus	It is recommended to visit the hospital for a comprehensive biomechanical assessment and to be fitted with biomechanical insoles.
0815	Male	Elementary School	6th Grade	11	0	N	NA	N	NA	NA
0816	Female	Elementary School	6th Grade	12	0	N	NA	A	Flat feet, Foot valgus	It is recommended to visit the hospital for a comprehensive biomechanical assessment and to be fitted with biomechanical insoles.
0817	Male	Elementary School	6th Grade	11	0	N	NA	N	NA	NA
0818	Female	Elementary School	6th Grade	11	0	N	NA	N	NA	NA
0819	Male	Elementary School	6th Grade	11	1	N	NA	N	NA	NA
0820	Female	Elementary School	6th Grade	12	1	N	NA	N	NA	NA
0821	Female	Elementary School	6th Grade	12	0	N	NA	N	NA	NA
0822	Female	Elementary School	6th Grade	12	0	N	NA	A	Ankle pain after exercise	It is recommended to visit the hospital for a comprehensive biomechanical assessment and to be fitted with biomechanical insoles.
0823	Female	Elementary School	6th Grade	11	0	N	NA	N	NA	NA
0824	Female	Elementary School	6th Grade	12	0	N	NA	N	NA	NA
0825	Female	Elementary School	6th Grade	12	0	N	NA	N	NA	NA
0826	Female	Elementary School	6th Grade	11	1	N	NA	N	NA	NA
0827	Female	Elementary School	6th Grade	12	1	N	NA	N	NA	NA
0828	Male	Elementary School	6th Grade	12	0	N	NA	N	NA	NA
0829	Male	Elementary School	6th Grade	11	0	N	NA	N	NA	NA
0830	Male	Elementary School	6th Grade	11	0	N	NA	N	NA	NA
0831	Male	Elementary School	6th Grade	11	0	N	NA	N	NA	NA
0832	Male	Elementary School	6th Grade	11	0	N	NA	A	High pressure on the right midfoot	Strengthen physical training
0833	Male	Elementary School	6th Grade	12	0	N	NA	N	NA	NA
0834	Male	Elementary School	6th Grade	12	0	N	NA	N	NA	NA
0835	Male	Elementary School	6th Grade	11	0	N	NA	N	NA	NA
0836	Male	Elementary School	6th Grade	12	0	N	NA	N	NA	NA
0837	Male	Elementary School	6th Grade	12	0	N	NA	N	NA	NA
0838	Male	Elementary School	6th Grade	12	0	N	NA	N	NA	NA
0839	Male	Elementary School	6th Grade	12	0	N	NA	N	NA	NA
0840	Male	Elementary School	6th Grade	12	0	N	NA	A	Supination	Strengthen physical training
0841	Female	Elementary School	6th Grade	12	2	N	NA	A	Pronation, Hallux Valgus	Strengthen physical training
0842	Female	Elementary School	6th Grade	11	0	N	NA	A	Hallux Valgus, Bilateral Foot Pronation, heel valgus	Strengthen physical training
0843	Female	Elementary School	6th Grade	11	5	N	NA	A	heel valgus, Pronation	Strengthen physical training
0844	Female	Elementary School	6th Grade	12	0	N	NA	A	Supination	Strengthen physical training
0845	Female	Elementary School	6th Grade	12	3	N	NA	A	Calcaneal valgus, Collapse of the longitudinal arch, Flat feet	Further medical attention at a hospital
0846	Female	Elementary School	6th Grade	12	3	N	NA	A	Bilateral Foot Pronation, Calcaneal valgus, Hallux Valgus	Further medical attention at a hospital
0847	Female	Elementary School	6th Grade	12	5	S	Further examination or treatment is required	N	NA	NA
0848	Male	Elementary School	6th Grade	12	5	S	Further examination or treatment is required	A	Elevated preload	Strengthen physical training
0849	Male	Elementary School	6th Grade	11	2	N	Strengthen physical training	N	NA	NA
0850	Female	Elementary School	6th Grade	12	4	N	NA	A	Pronation	Strengthen physical training
0851	Female	Elementary School	6th Grade	11	0	N	NA	A	Bilateral Foot Pronation, Severe collapse of the longitudinal arch, Flat feet	Further medical attention at a hospital
0852	Female	Elementary School	6th Grade	12	0	N	NA	N	NA	NA
0853	Female	Elementary School	6th Grade	12	2	N	NA	N	NA	NA
0854	Female	Elementary School	6th Grade	12	1	N	NA	N	NA	NA
0855	Female	Elementary School	6th Grade	12	2	N	NA	A	Bilateral Foot Pronation	Strengthen physical training
0856	Female	Elementary School	6th Grade	11	4	S	Further examination or treatment is required	A	Bilateral Foot Pronation	Strengthen physical training
0857	Male	Elementary School	6th Grade	12	0	N	NA	N	NA	NA
0858	Male	Elementary School	6th Grade	12	0	N	NA	N	NA	NA
0859	Male	Elementary School	6th Grade	12	0	N	NA	A	Increased heel load	Strengthen physical training
0860	Male	Elementary School	6th Grade	12	0	N	NA	A	Supination	Strengthen physical training
0861	Male	Elementary School	6th Grade	12	1	N	NA	N	NA	NA
0862	Male	Elementary School	6th Grade	12	0	N	NA	N	NA	NA
0863	Male	Elementary School	6th Grade	11	3	N	NA	A	Supination	Strengthen physical training
0864	Female	Elementary School	6th Grade	12	2	N	NA	N	NA	NA
0865	Female	Elementary School	6th Grade	12	6	S	Further examination or treatment is required	A	Bilateral Foot Pronation	Strengthen physical training
0866	Female	Elementary School	6th Grade	12	1	N	NA	A	Bilateral Foot Pronation, Hallux Valgus	Strengthen physical training
0867	Female	Elementary School	6th Grade	12	0	N	NA	A	Bilateral Foot Pronation, Calcaneal valgus, Hallux Valgus	Further medical attention at a hospital
0868	Female	Elementary School	6th Grade	12	3	N	Strengthen physical training	A	Bilateral Foot Pronation, Severe bilateral heel valgus, Complete collapse of the longitudinal arch, Flat feet, Hallux Valgus	Further medical attention at a hospital
0869	Male	Elementary School	6th Grade	11	1	N	NA	N	NA	NA
0870	Male	Elementary School	6th Grade	11	0	N	NA	A	Flat feet	Further medical attention at a hospital
0871	Male	Elementary School	6th Grade	12	0	N	NA	N	NA	NA
0872	Male	Elementary School	6th Grade	11	0	N	NA	N	NA	NA
0873	Male	Elementary School	6th Grade	12	0	N	NA	N	NA	NA
0874	Male	Elementary School	6th Grade	12	0	N	NA	N	NA	NA
0875	Male	Elementary School	6th Grade	12	0	N	NA	N	NA	NA
0876	Male	Elementary School	6th Grade	12	0	N	NA	N	NA	NA
0877	Male	Elementary School	6th Grade	11	0	N	NA	N	NA	NA
0878	Female	Elementary School	6th Grade	12	0	N	NA	N	NA	NA
0879	Female	Elementary School	6th Grade	11	0	N	NA	N	NA	NA
0880	Female	Elementary School	6th Grade	12	0	N	NA	N	NA	NA
0881	Female	Elementary School	6th Grade	11	1	N	NA	N	NA	NA
0882	Female	Elementary School	6th Grade	12	0	N	NA	A	Bilateral Foot Pronation, Collapse of the transverse arch	Further medical attention at a hospital
0883	Female	Elementary School	6th Grade	11	2	N	NA	N	NA	NA
0884	Female	Elementary School	6th Grade	12	3	N	NA	N	NA	NA
0885	Female	Elementary School	6th Grade	12	1	N	NA	N	NA	NA
0886	Female	Elementary School	6th Grade	12	0	N	NA	N	NA	NA
0887	Female	Elementary School	6th Grade	12	1	N	NA	N	NA	NA
0888	Female	Elementary School	6th Grade	11	1	N	NA	A	Left foot in-toeing	Strengthen physical training
0889	Female	Elementary School	6th Grade	12	4	N	NA	A	Bilateral heel valgus, Complete collapse of the longitudinal arch, Pronation	Further medical attention at a hospital
0890	Female	Elementary School	6th Grade	11	5	S	Further examination or treatment is required	A	Bilateral Foot Pronation, Complete collapse of the longitudinal arch, Flat feet	Further medical attention at a hospital
0891	Male	Elementary School	6th Grade	12	0	N	NA	N	NA	NA
0892	Male	Elementary School	6th Grade	12	2	N	NA	N	NA	NA
0893	Male	Elementary School	6th Grade	12	0	N	NA	N	NA	NA
0894	Male	Elementary School	6th Grade	12	0	N	NA	N	NA	NA
0895	Male	Elementary School	6th Grade	12	0	N	NA	N	NA	NA
0896	Male	Elementary School	6th Grade	12	0	N	NA	N	NA	NA
0897	Male	Elementary School	6th Grade	12	0	N	NA	N	NA	NA
0898	Male	Elementary School	6th Grade	11	0	N	NA	N	NA	NA
0899	Male	Elementary School	6th Grade	12	0	N	NA	N	NA	NA
0900	Male	Elementary School	6th Grade	12	0	N	NA	N	NA	NA
0901	Male	Elementary School	6th Grade	12	0	N	NA	N	NA	NA
0902	Male	Elementary School	6th Grade	11	0	N	NA	N	NA	NA
0903	Male	Elementary School	6th Grade	12	3	N	NA	A	Supination, excessive anterior arch pressure	Further medical attention at a hospital
0904	Male	Junior High School	7th Grade	13	0	N	NA	N	NA	NA
0905	Female	Junior High School	7th Grade	13	0	N	NA	N	NA	NA
0906	Male	Junior High School	7th Grade	13	1	N	NA	N	NA	NA
0907	Male	Junior High School	7th Grade	13	3	N	NA	N	NA	NA
0908	Female	Junior High School	7th Grade	13	0	N	NA	A	Hallux Valgus	No follow-up is needed; return for evaluation if pain occurs
0909	Male	Junior High School	7th Grade	13	1	N	NA	A	Hallux valgus	No follow-up is needed; return for evaluation if pain occurs
0910	Female	Junior High School	7th Grade	13	1	N	NA	N	NA	NA
0911	Male	Junior High School	7th Grade	13	2	N	NA	N	NA	NA
0912	Male	Junior High School	7th Grade	13	1	N	NA	A	Foot valgus	Follow-up visit
0913	Male	Junior High School	7th Grade	13	1	N	NA	N	NA	NA
0914	Male	Junior High School	7th Grade	12	1	N	NA	N	NA	NA
0915	Female	Junior High School	7th Grade	13	0	N	NA	N	NA	NA
0916	Male	Junior High School	7th Grade	13	1	N	NA	A	Flat feet, Foot valgus	Follow-up visit
0917	Female	Junior High School	7th Grade	12	2	N	NA	A	Hallux Valgus	It is recommended to visit the hospital for a comprehensive biomechanical assessment and to be fitted with biomechanical insoles.
0918	Male	Junior High School	7th Grade	13	1	N	NA	N	NA	NA
0919	Female	Junior High School	7th Grade	13	0	N	NA	A	Hallux Valgus	No follow-up is needed; return for evaluation if pain occurs
0920	Male	Junior High School	7th Grade	13	1	N	NA	A	Flat feet, Foot valgus	It is recommended to visit the hospital for a comprehensive biomechanical assessment and to be fitted with biomechanical insoles.
0921	Female	Junior High School	7th Grade	12	2	N	NA	N	NA	NA
0922	Female	Junior High School	7th Grade	12	0	N	NA	A	Out-toeing gait	Follow-up visit
0923	Female	Junior High School	7th Grade	13	0	N	NA	N	NA	NA
0924	Female	Junior High School	7th Grade	13	0	N	NA	A	Flat feet	It is recommended to visit the hospital for a comprehensive biomechanical assessment and to be fitted with biomechanical insoles.
0925	Female	Junior High School	7th Grade	12	0	N	NA	N	NA	NA
0926	Male	Junior High School	7th Grade	13	3	N	NA	A	Flat feet	Follow-up visit
0927	Female	Junior High School	7th Grade	13	6	S	Further examination or treatment is required	A	Morton's foot	No follow-up is needed; return for evaluation if pain occurs
0928	Female	Junior High School	7th Grade	12	0	N	NA	N	NA	NA
0929	Male	Junior High School	7th Grade	12	0	N	NA	A	Abnormal thumb morphology	No follow-up is needed; return for evaluation if pain occurs
0930	Female	Junior High School	7th Grade	13	0	N	NA	A	Hallux valgus	No follow-up is needed; return for evaluation if pain occurs
0931	Female	Junior High School	7th Grade	12	0	N	NA	N	NA	NA
0932	Male	Junior High School	7th Grade	13	3	N	NA	N	NA	NA
0933	Male	Junior High School	7th Grade	13	1	N	NA	A	Flat feet	Follow-up visit
0934	Female	Junior High School	7th Grade	12	1	N	NA	A	Flat feet	Follow-up visit
0935	Male	Junior High School	7th Grade	12	1	N	NA	A	Tendency toward hallux valgus，Collapsed transverse arch	It is recommended to visit the hospital for a comprehensive biomechanical assessment and to be fitted with biomechanical insoles.
0936	Male	Junior High School	7th Grade	13	1	N	NA	A	Heel valgus	It is recommended to visit the hospital for a comprehensive biomechanical assessment and to be fitted with biomechanical insoles.
0937	Male	Junior High School	7th Grade	13	1	N	NA	N	NA	NA
0938	Male	Junior High School	7th Grade	12	2	N	NA	A	Pain in the right fourth toe	It is recommended to visit the hospital for a comprehensive biomechanical assessment and to be fitted with biomechanical insoles.
0939	Female	Junior High School	7th Grade	13	4	N	NA	A	Flat feet	It is recommended to visit the hospital for a comprehensive biomechanical assessment and to be fitted with biomechanical insoles.
0940	Female	Junior High School	7th Grade	13	4	N	NA	N	NA	NA
0941	Male	Junior High School	7th Grade	13	1	N	NA	N	NA	NA
0942	Female	Junior High School	7th Grade	12	1	N	NA	N	NA	NA
0943	Male	Junior High School	7th Grade	13	0	N	NA	N	NA	NA
0944	Female	Junior High School	7th Grade	13	2	N	NA	N	NA	NA
0945	Female	Junior High School	7th Grade	12	2	N	NA	N	NA	NA
0946	Female	Junior High School	7th Grade	13	0	N	NA	N	NA	NA
0947	Male	Junior High School	7th Grade	12	2	N	NA	A	Flat feet, Foot valgus, Collapsed transverse arch	Follow-up visit
0948	Female	Junior High School	7th Grade	13	1	N	NA	N	NA	NA
0949	Male	Junior High School	7th Grade	13	0	N	NA	N	NA	NA
0950	Male	Junior High School	7th Grade	13	0	N	NA	N	NA	NA
0951	Female	Junior High School	7th Grade	13	0	N	NA	N	NA	NA
0952	Male	Junior High School	7th Grade	13	0	N	NA	N	NA	NA
0953	Male	Junior High School	7th Grade	13	4	N	NA	A	Flat feet	Follow-up visit
0954	Male	Junior High School	7th Grade	14	2	N	NA	N	NA	NA
0955	Female	Junior High School	7th Grade	13	0	N	NA	A	Hallux valgus	No follow-up is needed; return for evaluation if pain occurs
0956	Male	Junior High School	7th Grade	12	2	N	NA	N	NA	NA
0957	Male	Junior High School	7th Grade	13	0	N	NA	N	NA	NA
0958	Male	Junior High School	7th Grade	13	0	N	NA	A	Flat feet	It is recommended to visit the hospital for a comprehensive biomechanical assessment and to be fitted with biomechanical insoles.
0959	Female	Junior High School	7th Grade	12	0	N	NA	N	NA	NA
0960	Male	Junior High School	7th Grade	12	1	N	NA	N	NA	NA
0961	Male	Junior High School	7th Grade	13	1	N	NA	A	Flat feet	Follow-up visit
0962	Female	Junior High School	7th Grade	12	1	N	NA	N	NA	NA
0963	Female	Junior High School	7th Grade	13	2	N	NA	A	Flat feet	Follow-up visit
0964	Female	Junior High School	7th Grade	13	0	N	NA	A	Flat feet	It is recommended to visit the hospital for a comprehensive biomechanical assessment and to be fitted with biomechanical insoles.
0965	Male	Junior High School	7th Grade	13	0	N	NA	N	NA	NA
0966	Male	Junior High School	7th Grade	13	1	N	NA	N	NA	NA
0967	Female	Junior High School	7th Grade	13	3	N	NA	A	Flat feet, Stiff calf muscles	Follow-up visit
0968	Female	Junior High School	7th Grade	12	1	N	NA	N	NA	NA
0969	Male	Junior High School	7th Grade	13	0	N	NA	A	Flat feet	Follow-up visit
0970	Female	Junior High School	7th Grade	12	0	N	NA	A	Flat feet,Hallux valgus	Follow-up visit
0971	Female	Junior High School	7th Grade	13	0	N	NA	N	NA	NA
0972	Female	Junior High School	7th Grade	13	0	N	NA	N	NA	NA
0973	Male	Junior High School	7th Grade	12	2	N	NA	N	NA	NA
0974	Male	Junior High School	7th Grade	13	2	N	NA	A	Flat feet	Follow-up visit
0975	Male	Junior High School	7th Grade	13	1	N	NA	N	NA	NA
0976	Male	Junior High School	7th Grade	12	0	N	NA	N	NA	NA
0977	Female	Junior High School	7th Grade	12	0	N	NA	N	NA	NA
0978	Male	Junior High School	7th Grade	13	2	N	NA	N	NA	NA
0979	Female	Junior High School	7th Grade	13	1	N	NA	A	Flat feet	Follow-up visit
0980	Male	Junior High School	7th Grade	12	1	N	NA	A	Flat feet	Follow-up visit
0981	Female	Junior High School	7th Grade	12	3	N	NA	A	Ankle pain after exercise	It is recommended to visit the hospital for a comprehensive biomechanical assessment and to be fitted with biomechanical insoles.
0982	Male	Junior High School	7th Grade	13	1	N	NA	N	NA	NA
0983	Female	Junior High School	7th Grade	12	4	N	NA	N	NA	NA
0984	Male	Junior High School	7th Grade	12	1	N	NA	N	NA	NA
0985	Female	Junior High School	7th Grade	13	2	N	NA	N	NA	NA
0986	Male	Junior High School	7th Grade	13	1	N	NA	N	NA	NA
0987	Female	Junior High School	7th Grade	12	3	N	NA	A	Flat feet	It is recommended to visit the hospital for a comprehensive biomechanical assessment and to be fitted with biomechanical insoles.
0988	Male	Junior High School	7th Grade	12	3	N	NA	N	NA	NA
0989	Male	Junior High School	7th Grade	13	0	N	NA	A	Flat feet	Follow-up visit
0990	Male	Junior High School	7th Grade	13	1	N	NA	N	NA	NA
0991	Female	Junior High School	7th Grade	13	1	N	NA	N	NA	NA
0992	Male	Junior High School	7th Grade	12	3	N	NA	A	Flat feet, Plantar fasciitis	It is recommended to visit the hospital for a comprehensive biomechanical assessment and to be fitted with biomechanical insoles.
0993	Male	Junior High School	7th Grade	14	1	N	NA	N	NA	NA
0994	Female	Junior High School	7th Grade	13	0	N	NA	A	Hallux valgus	No follow-up is needed; return for evaluation if pain occurs
0995	Male	Junior High School	7th Grade	13	0	N	NA	N	NA	NA
0996	Female	Junior High School	7th Grade	13	2	N	NA	N	NA	NA
0997	Male	Junior High School	7th Grade	13	3	N	NA	N	NA	NA
0998	Female	Junior High School	7th Grade	13	0	N	NA	A	Foot valgus	Follow-up visit
0999	Female	Junior High School	7th Grade	12	1	N	NA	A	Flat feet	Follow-up visit
1000	Male	Junior High School	7th Grade	12	3	N	NA	A	Flat feet, Out-toeing gait	It is recommended to visit the hospital for a comprehensive biomechanical assessment and to be fitted with biomechanical insoles.
1001	Male	Junior High School	7th Grade	13	4	N	NA	A	Flat feet, Out-toeing gait	It is recommended to visit the hospital for a comprehensive biomechanical assessment and to be fitted with biomechanical insoles.
1002	Male	Junior High School	7th Grade	12	1	N	NA	N	NA	NA
1003	Female	Junior High School	7th Grade	12	1	N	NA	A	Foot valgus, Lateral arch collapse	It is recommended to visit the hospital for a comprehensive biomechanical assessment and to be fitted with biomechanical insoles.
1004	Female	Junior High School	7th Grade	13	4	N	NA	N	NA	NA
1005	Female	Junior High School	7th Grade	13	0	N	NA	N	NA	NA
1006	Male	Junior High School	7th Grade	12	2	N	NA	N	NA	NA
1007	Male	Junior High School	7th Grade	13	0	N	NA	A	In-toeing gait	No follow-up is needed; return for evaluation if pain occurs
1008	Male	Junior High School	7th Grade	12	3	N	NA	N	NA	NA
1009	Male	Junior High School	7th Grade	13	1	N	NA	A	Flat feet	It is recommended to visit the hospital for a comprehensive biomechanical assessment and to be fitted with biomechanical insoles.
1010	Female	Junior High School	7th Grade	13	0	N	NA	N	NA	NA
1011	Female	Junior High School	7th Grade	12	0	N	NA	A	Flat feet	Follow-up visit
1012	Male	Junior High School	7th Grade	13	1	N	NA	N	NA	NA
1013	Female	Junior High School	7th Grade	13	1	N	NA	N	NA	NA
1014	Female	Junior High School	7th Grade	13	0	N	NA	N	NA	NA
1015	Male	Junior High School	7th Grade	13	1	N	NA	N	NA	NA
1016	Female	Junior High School	7th Grade	13	0	N	NA	A	Flat feet	Follow-up visit
1017	Male	Junior High School	7th Grade	13	2	N	NA	A	Flat feet	Follow-up visit
1018	Female	Junior High School	7th Grade	13	1	N	NA	N	NA	NA
1019	Male	Junior High School	7th Grade	12	0	N	NA	N	NA	NA
1020	Male	Junior High School	7th Grade	13	0	N	NA	A	Flat feet	Follow-up visit
1021	Female	Junior High School	7th Grade	13	0	N	NA	N	NA	NA
1022	Male	Junior High School	7th Grade	13	0	N	NA	N	NA	NA
1023	Female	Junior High School	7th Grade	13	0	N	NA	N	NA	NA
1024	Male	Junior High School	7th Grade	12	2	N	NA	N	NA	NA
1025	Male	Junior High School	7th Grade	13	0	N	NA	A	Flat feet	Follow-up visit
1026	Male	Junior High School	7th Grade	12	1	N	NA	N	NA	NA
1027	Female	Junior High School	7th Grade	12	0	N	NA	A	Flat feet	Follow-up visit
1028	Female	Junior High School	7th Grade	13	0	N	NA	N	NA	NA
1029	Male	Junior High School	7th Grade	13	1	N	NA	N	NA	NA
1030	Female	Junior High School	7th Grade	13	1	N	NA	A	Flat feet	Follow-up visit
1031	Female	Junior High School	7th Grade	13	0	N	NA	N	NA	NA
1032	Male	Junior High School	8th Grade	14	1	N	NA	A	Flat feet	Follow-up visit
1033	Female	Junior High School	8th Grade	14	0	N	NA	A	Flat feet, Prone to ankle sprains in both feet	It is recommended to visit the hospital for a comprehensive biomechanical assessment and to be fitted with biomechanical insoles.
1034	Male	Junior High School	8th Grade	13	2	N	NA	A	Flat feet	Follow-up visit
1035	Female	Junior High School	8th Grade	14	3	N	NA	A	Flat feet	Follow-up visit
1036	Male	Junior High School	8th Grade	13	0	N	NA	N	NA	NA
1037	Female	Junior High School	8th Grade	14	0	N	NA	N	NA	NA
1038	Male	Junior High School	8th Grade	13	2	N	NA	A	Flat feet, Out-toeing gait	It is recommended to visit the hospital for a comprehensive biomechanical assessment and to be fitted with biomechanical insoles.
1039	Female	Junior High School	8th Grade	13	0	N	NA	N	NA	NA
1040	Male	Junior High School	8th Grade	14	0	N	NA	N	NA	NA
1041	Male	Junior High School	8th Grade	13	2	N	NA	A	Out-toeing gait	No follow-up is needed; return for evaluation if pain occurs
1042	Female	Junior High School	8th Grade	14	0	N	NA	N	NA	NA
1043	Male	Junior High School	8th Grade	14	3	N	NA	A	The second metatarsal overlaps the first metatarsal	No follow-up is needed; return for evaluation if pain occurs
1044	Female	Junior High School	8th Grade	13	1	N	NA	A	Flat feet	Follow-up visit
1045	Male	Junior High School	8th Grade	15	2	N	NA	N	NA	NA
1046	Female	Junior High School	8th Grade	14	0	N	NA	N	NA	NA
1047	Male	Junior High School	8th Grade	15	2	N	NA	A	Flat feet	Follow-up visit
1048	Female	Junior High School	8th Grade	14	0	N	NA	N	NA	NA
1049	Male	Junior High School	8th Grade	14	0	N	NA	N	NA	NA
1050	Male	Junior High School	8th Grade	13	0	N	NA	A	Foot pain	Further hospital treatment is necessary.
1051	Female	Junior High School	8th Grade	14	1	N	NA	A	Genu valgum	Follow-up visit
1052	Female	Junior High School	8th Grade	14	0	N	NA	A	Foot valgus	Follow-up visit
1053	Male	Junior High School	8th Grade	13	0	N	NA	N	NA	NA
1054	Male	Junior High School	8th Grade	13	0	N	NA	A	Flat feet	Follow-up visit
1055	Male	Junior High School	8th Grade	14	3	N	NA	N	NA	NA
1056	Male	Junior High School	8th Grade	14	0	N	NA	N	NA	NA
1057	Female	Junior High School	8th Grade	15	0	N	NA	A	Flat feet	It is recommended to visit the hospital for a comprehensive biomechanical assessment and to be fitted with biomechanical insoles.
1058	Female	Junior High School	8th Grade	14	2	N	NA	N	NA	NA
1059	Female	Junior High School	8th Grade	13	0	N	NA	N	NA	NA
1060	Female	Junior High School	8th Grade	13	0	N	NA	N	NA	NA
1061	Female	Junior High School	8th Grade	14	0	N	NA	N	NA	NA
1062	Male	Junior High School	8th Grade	13	2	N	NA	A	Flat feet	Follow-up visit
1063	Male	Junior High School	8th Grade	14	2	N	NA	A	Flat feet	Further hospital treatment is necessary.
1064	Male	Junior High School	8th Grade	13	1	N	NA	N	NA	NA
1065	Male	Junior High School	8th Grade	14	0	N	NA	N	NA	NA
1066	Female	Junior High School	8th Grade	14	0	N	NA	N	NA	NA
1067	Male	Junior High School	8th Grade	13	1	N	NA	A	Out-toeing gait	No follow-up is needed; return for evaluation if pain occurs
1068	Female	Junior High School	8th Grade	13	0	N	NA	A	Prone to ankle sprains	Follow-up visit
1069	Female	Junior High School	8th Grade	14	4	N	NA	A	Flat feet	Follow-up visit
1070	Female	Junior High School	8th Grade	13	3	N	NA	N	NA	NA
1071	Male	Junior High School	8th Grade	14	1	N	NA	A	Foot valgus, Bilateral Achilles Tendinitis	Further hospital treatment is necessary.
1072	Male	Junior High School	8th Grade	15	3	N	NA	A	Flat feet	Follow-up visit
1073	Female	Junior High School	8th Grade	15	1	N	NA	A	Flat feet,Lateral longitudinal arch collapse	Follow-up visit
1074	Male	Junior High School	8th Grade	14	1	N	NA	N	NA	NA
1075	Male	Junior High School	8th Grade	14	0	N	NA	N	NA	NA
1076	Male	Junior High School	8th Grade	14	2	N	NA	A	Flat feet	Follow-up visit
1077	Female	Junior High School	8th Grade	14	0	N	NA	N	NA	NA
1078	Male	Junior High School	8th Grade	14	1	N	NA	N	NA	NA
1079	Male	Junior High School	8th Grade	13	0	N	NA	N	NA	NA
1080	Male	Junior High School	8th Grade	14	2	N	NA	A	Flat feet	Follow-up visit
1081	Female	Junior High School	8th Grade	13	0	N	NA	N	NA	NA
1082	Female	Junior High School	8th Grade	14	1	N	NA	A	Flat feet	Follow-up visit
1083	Female	Junior High School	8th Grade	14	0	N	NA	N	NA	NA
1084	Female	Junior High School	8th Grade	14	0	N	NA	N	NA	NA
1085	Female	Junior High School	8th Grade	14	0	N	NA	N	NA	NA
1086	Male	Junior High School	8th Grade	14	0	N	NA	N	NA	NA
1087	Female	Junior High School	8th Grade	13	1	N	NA	A	Hallux Valgus	It is recommended to visit the hospital for a comprehensive biomechanical assessment and to be fitted with biomechanical insoles.
1088	Male	Junior High School	8th Grade	14	1	N	NA	A	Foot valgus	Follow-up visit
1089	Male	Junior High School	8th Grade	14	2	N	NA	A	Flat feet	Follow-up visit
1090	Female	Junior High School	8th Grade	14	0	N	NA	N	NA	NA
1091	Female	Junior High School	8th Grade	15	0	N	NA	N	NA	NA
1092	Female	Junior High School	8th Grade	13	0	N	NA	N	NA	NA
1093	Male	Junior High School	8th Grade	14	0	N	NA	A	Flat feet	It is recommended to visit the hospital for a comprehensive biomechanical assessment and to be fitted with biomechanical insoles.
1094	Male	Junior High School	8th Grade	13	3	N	NA	N	NA	NA
1095	Female	Junior High School	8th Grade	14	2	N	NA	N	NA	NA
1096	Female	Junior High School	8th Grade	14	4	N	NA	N	NA	NA
1097	Female	Junior High School	8th Grade	13	0	N	NA	A	Flat feet	Follow-up visit
1098	Male	Junior High School	8th Grade	14	0	N	NA	A	Out-toeing gait, Posterior Tibial Tendonitis	It is recommended to visit the hospital for a comprehensive biomechanical assessment and to be fitted with biomechanical insoles.
1099	Female	Junior High School	8th Grade	13	2	N	NA	N	NA	NA
1100	Male	Junior High School	8th Grade	14	2	N	NA	N	NA	NA
1101	Female	Junior High School	8th Grade	14	1	N	NA	N	NA	NA
1102	Male	Junior High School	8th Grade	14	0	N	NA	N	NA	NA
1103	Female	Junior High School	8th Grade	13	0	N	NA	N	NA	NA
1104	Male	Junior High School	8th Grade	14	3	N	NA	A	Bilateral foot arches are slightly low	Follow-up visit
1105	Male	Junior High School	8th Grade	14	0	N	NA	N	NA	NA
1106	Male	Junior High School	8th Grade	14	2	N	NA	A	Morton's foot	Follow-up visit
1107	Male	Junior High School	8th Grade	14	3	N	NA	N	NA	NA
1108	Female	Junior High School	8th Grade	14	1	N	NA	N	NA	NA
1109	Female	Junior High School	8th Grade	14	0	N	NA	A	Flat feet	Follow-up visit
1110	Male	Junior High School	8th Grade	14	0	N	NA	N	NA	NA
1111	Male	Junior High School	8th Grade	14	2	N	NA	A	Flat feet, Foot valgus	Follow-up visit
1112	Male	Junior High School	8th Grade	13	2	N	NA	A	Flat feet	Follow-up visit
1113	Male	Junior High School	8th Grade	14	0	N	NA	N	NA	NA
1114	Male	Junior High School	8th Grade	14	0	N	NA	N	NA	NA
1115	Female	Junior High School	8th Grade	14	3	N	NA	N	NA	NA
1116	Female	Junior High School	8th Grade	14	0	N	NA	N	NA	NA
1117	Female	Junior High School	8th Grade	13	2	N	NA	N	NA	NA
1118	Male	Junior High School	8th Grade	15	1	N	NA	A	Out-toeing gait, Right-sided plantar fasciitis，Morton's foot	It is recommended to visit the hospital for a comprehensive biomechanical assessment and to be fitted with biomechanical insoles.
1119	Female	Junior High School	8th Grade	13	4	N	NA	A	Flat feet	Follow-up visit
1120	Female	Junior High School	8th Grade	14	0	N	NA	N	NA	NA
1121	Male	Junior High School	8th Grade	14	0	N	NA	N	NA	NA
1122	Female	Junior High School	8th Grade	14	1	N	NA	N	NA	NA
1123	Female	Junior High School	8th Grade	14	0	N	NA	N	NA	NA
1124	Female	Junior High School	8th Grade	14	0	N	NA	A	Flat feet	Follow-up visit
1125	Male	Junior High School	8th Grade	14	0	N	NA	A	High-Arched Foot	It is recommended to visit the hospital for a comprehensive biomechanical assessment and to be fitted with biomechanical insoles.
1126	Male	Junior High School	8th Grade	14	0	N	NA	N	NA	NA
1127	Female	Junior High School	8th Grade	14	3	N	NA	N	NA	NA
1128	Male	Junior High School	8th Grade	13	0	N	NA	A	Flat feet, Out-toeing gait, Plantar fasciitis	It is recommended to visit the hospital for a comprehensive biomechanical assessment and to be fitted with biomechanical insoles.
1129	Female	Junior High School	8th Grade	14	1	N	NA	A	Flat feet	Follow-up visit
1130	Male	Junior High School	8th Grade	14	1	N	NA	A	Out-toeing gait	No follow-up is needed; return for evaluation if pain occurs
1131	Male	Junior High School	8th Grade	14	4	N	NA	A	Flat feet, Left ankle pain	Follow-up visit
1132	Female	Junior High School	8th Grade	14	1	N	NA	N	NA	NA
1133	Male	Junior High School	8th Grade	14	0	N	NA	A	Ankle instability，Lateral arch collapse	Follow-up visit
1134	Female	Junior High School	8th Grade	13	0	N	NA	N	NA	NA
1135	Male	Junior High School	8th Grade	14	1	N	NA	A	Flat feet, Foot valgus	It is recommended to visit the hospital for a comprehensive biomechanical assessment and to be fitted with biomechanical insoles.
1136	Male	Junior High School	8th Grade	15	1	N	NA	N	NA	NA
1137	Female	Junior High School	8th Grade	14	0	N	NA	N	NA	NA
1138	Female	Junior High School	8th Grade	15	0	N	NA	N	NA	NA
1139	Female	Junior High School	8th Grade	14	>7	S	Further examination or treatment is required	N	NA	NA
1140	Male	Junior High School	8th Grade	14	1	N	NA	A	Out-toeing gait	Follow-up visit
1141	Female	Junior High School	8th Grade	14	0	N	NA	N	NA	NA
1142	Male	Junior High School	8th Grade	13	2	N	NA	A	Flat feet	Follow-up visit
1143	Male	Junior High School	9th Grade	15	0	N	NA	N	NA	NA
1144	Male	Junior High School	9th Grade	16	1	N	NA	A	Flat feet, Foot valgus	It is recommended to visit the hospital for a comprehensive biomechanical assessment and to be fitted with biomechanical insoles.
1145	Female	Junior High School	9th Grade	14	1	N	NA	N	NA	NA
1146	Female	Junior High School	9th Grade	15	3	N	NA	N	NA	NA
1147	Female	Junior High School	9th Grade	14	7	S	Further examination or treatment is required	N	NA	NA
1148	Female	Junior High School	9th Grade	14	3	N	NA	A	Flat feet	Follow-up visit
1149	Male	Junior High School	9th Grade	16	1	N	NA	A	Flat feet,The right knee tends to hurt after exercise	It is recommended to visit the hospital for a comprehensive biomechanical assessment and to be fitted with biomechanical insoles.
1150	Female	Junior High School	9th Grade	15	5	S	Further examination or treatment is required	N	NA	NA
1151	Male	Junior High School	9th Grade	15	0	N	NA	A	Flat feet	Follow-up visit
1152	Male	Junior High School	9th Grade	15	0	N	NA	N	NA	NA
1153	Female	Junior High School	9th Grade	15	3	N	NA	N	NA	NA
1154	Male	Junior High School	9th Grade	15	1	N	NA	N	NA	NA
1155	Female	Junior High School	9th Grade	14	0	N	NA	A	Flat feet, Out-toeing gait	It is recommended to visit the hospital for a comprehensive biomechanical assessment and to be fitted with biomechanical insoles.
1156	Male	Junior High School	9th Grade	14	2	N	NA	N	NA	NA
1157	Male	Junior High School	9th Grade	16	0	N	NA	A	Flat feet	Follow-up visit
1158	Male	Junior High School	9th Grade	15	0	N	NA	A	Flat feet	Follow-up visit
1159	Male	Junior High School	9th Grade	16	0	N	NA	N	NA	NA
1160	Male	Junior High School	9th Grade	15	3	N	NA	A	Flat feet	Follow-up visit
1161	Male	Junior High School	9th Grade	15	2	N	NA	A	Flat feet, Right foot pronation	It is recommended to visit the hospital for a comprehensive biomechanical assessment and to be fitted with biomechanical insoles.
1162	Male	Junior High School	9th Grade	15	2	N	NA	A	Flat feet	Follow-up visit
1163	Male	Junior High School	9th Grade	16	0	N	NA	N	NA	NA
1164	Female	Junior High School	9th Grade	14	3	N	NA	N	NA	NA
1165	Female	Junior High School	9th Grade	14	0	N	NA	N	NA	NA
1166	Male	Junior High School	9th Grade	16	1	N	NA	A	Flat feet	It is recommended to visit the hospital for a comprehensive biomechanical assessment and to be fitted with biomechanical insoles.
1167	Female	Junior High School	9th Grade	15	0	N	NA	N	NA	NA
1168	Female	Junior High School	9th Grade	15	2	N	NA	N	NA	NA
1169	Male	Junior High School	9th Grade	16	1	N	NA	N	NA	NA
1170	Male	Junior High School	9th Grade	15	0	N	NA	A	Paronychia, Hallux valgus	No follow-up is needed; return for evaluation if pain occurs
1171	Female	Junior High School	9th Grade	15	1	N	NA	N	NA	NA
1172	Male	Junior High School	9th Grade	16	4	N	NA	A	Flat feet	Further hospital treatment is necessary.
1173	Female	Junior High School	9th Grade	15	0	N	NA	A	Flat feet	Follow-up visit
1174	Female	Junior High School	9th Grade	15	4	N	NA	A	Flat feet	Further hospital treatment is necessary.
1175	Female	Junior High School	9th Grade	14	1	N	NA	N	NA	NA
1176	Male	Junior High School	9th Grade	15	2	N	NA	N	NA	NA
1177	Female	Junior High School	9th Grade	15	4	N	NA	A	Flat feet	Follow-up visit
1178	Male	Junior High School	9th Grade	15	3	N	NA	N	NA	NA
1179	Male	Junior High School	9th Grade	17	1	N	NA	N	NA	NA
1180	Female	Junior High School	9th Grade	15	5	N	NA	N	NA	NA
1181	Female	Junior High School	9th Grade	15	0	N	NA	A	Flat feet, Foot valgus, Hallux valgus	Follow-up visit
1182	Male	Junior High School	9th Grade	15	3	N	NA	N	NA	NA
1183	Female	Junior High School	9th Grade	15	1	N	NA	A	Foot valgus	It is recommended to visit the hospital for a comprehensive biomechanical assessment and to be fitted with biomechanical insoles.
1184	Male	Junior High School	9th Grade	16	0	N	NA	N	NA	NA
1185	Male	Junior High School	9th Grade	15	4	N	NA	N	NA	NA
1186	Female	Junior High School	9th Grade	14	0	N	NA	N	NA	NA
1187	Male	Junior High School	9th Grade	15	1	N	NA	A	High-Arched Foot	No follow-up is needed; return for evaluation if pain occurs
1188	Male	Junior High School	9th Grade	14	1	N	NA	A	Flat feet, Foot valgus	Follow-up visit
1189	Female	Junior High School	9th Grade	14	5	S	Further examination or treatment is required	N	NA	NA
1190	Female	Junior High School	9th Grade	16	3	N	NA	A	Flat feet	Follow-up visit
1191	Male	Junior High School	9th Grade	15	3	N	NA	N	NA	NA
1192	Female	Junior High School	9th Grade	14	0	N	NA	N	NA	NA
1193	Female	Junior High School	9th Grade	15	2	N	NA	A	Bilateral midfoot collapse	It is recommended to visit the hospital for a comprehensive biomechanical assessment and to be fitted with biomechanical insoles.
1194	Male	Junior High School	9th Grade	15	0	N	NA	A	Flat feet, Foot valgus	Follow-up visit
1195	Female	Junior High School	9th Grade	14	0	N	NA	N	NA	NA
1196	Female	Junior High School	9th Grade	15	2	N	NA	N	NA	NA
1197	Female	Junior High School	9th Grade	15	5	S	Further examination or treatment is required	N	NA	NA
1198	Male	Junior High School	9th Grade	14	0	N	NA	A	Flat feet	It is recommended to visit the hospital for a comprehensive biomechanical assessment and to be fitted with biomechanical insoles.
1199	Female	Junior High School	9th Grade	15	2	N	NA	N	NA	NA
1200	Female	Junior High School	9th Grade	14	4	N	NA	N	NA	NA
1201	Male	Junior High School	9th Grade	16	2	N	NA	A	High-Arched Foot	No follow-up is needed; return for evaluation if pain occurs
1202	Female	Junior High School	9th Grade	15	0	N	NA	A	Flat feet	Follow-up visit
1203	Male	Junior High School	9th Grade	14	1	N	NA	N	NA	NA
1204	Female	Junior High School	9th Grade	14	2	N	NA	N	NA	NA
1205	Male	Junior High School	9th Grade	15	1	N	NA	A	Flat feet	Follow-up visit
1206	Male	Junior High School	9th Grade	15	0	N	NA	A	Flat feet	Follow-up visit
1207	Male	Junior High School	9th Grade	16	0	N	NA	N	NA	NA
1208	Female	Junior High School	9th Grade	14	3	N	NA	N	NA	NA
1209	Male	Junior High School	9th Grade	15	2	N	NA	N	NA	NA
1210	Female	Junior High School	9th Grade	15	3	N	NA	A	Flat feet	Follow-up visit
1211	Male	Junior High School	9th Grade	14	2	N	NA	N	NA	NA
1212	Male	Junior High School	9th Grade	15	1	N	NA	N	NA	NA
1213	Female	Junior High School	9th Grade	14	3	N	NA	A	Flat feet, Hallux valgus	Follow-up visit
1214	Male	Junior High School	9th Grade	15	2	N	NA	N	NA	NA
1215	Male	Junior High School	9th Grade	15	1	N	NA	N	NA	NA
1216	Male	Junior High School	9th Grade	14	0	N	NA	N	NA	NA
1217	Male	Junior High School	9th Grade	15	1	N	NA	N	NA	NA
1218	Male	Junior High School	9th Grade	14	0	N	NA	A	Out-toeing gait	No follow-up is needed; return for evaluation if pain occurs
1219	Female	Junior High School	9th Grade	15	0	N	NA	A	Flat feet	Follow-up visit
1220	Female	Junior High School	9th Grade	15	3	N	NA	N	NA	NA
1221	Female	Junior High School	9th Grade	15	1	N	NA	A	Flat feet	Follow-up visit
1222	Female	Junior High School	9th Grade	14	0	N	NA	N	NA	NA
1223	Male	Junior High School	9th Grade	15	0	N	NA	N	NA	NA
1224	Female	Junior High School	9th Grade	16	0	N	NA	N	NA	NA
1225	Female	Junior High School	9th Grade	15	5	S	Further examination or treatment is required	N	NA	NA
1226	Female	Junior High School	9th Grade	15	0	N	NA	N	NA	NA
1227	Female	Junior High School	9th Grade	14	2	N	NA	A	Flat feet	Follow-up visit
1228	Male	Junior High School	9th Grade	15	1	N	NA	N	NA	NA
1229	Male	Junior High School	9th Grade	15	0	N	NA	A	Out-toeing gait, Hallux Valgus	Follow-up visit
1230	Female	Junior High School	9th Grade	15	1	N	NA	N	NA	NA
1231	Male	Junior High School	9th Grade	14	0	N	NA	N	NA	NA
1232	Female	Junior High School	9th Grade	15	3	N	NA	N	NA	NA
1233	Female	Junior High School	9th Grade	16	1	N	NA	N	NA	NA
1234	Female	Junior High School	9th Grade	15	2	N	NA	N	NA	NA
1235	Male	Junior High School	9th Grade	16	0	N	NA	A	Out-toeing gait	No follow-up is needed; return for evaluation if pain occurs
1236	Male	Junior High School	9th Grade	14	1	N	NA	A	Flat feet	Follow-up visit
1237	Female	Junior High School	9th Grade	15	0	N	NA	A	Flat feet	Follow-up visit
1238	Female	Junior High School	9th Grade	15	3	N	NA	N	NA	NA
1239	Female	Junior High School	9th Grade	14	4	N	NA	N	NA	NA
1240	Male	Junior High School	9th Grade	14	0	N	NA	A	Flat feet	Follow-up visit
1241	Male	Junior High School	9th Grade	14	0	N	NA	N	NA	NA
1242	Male	Junior High School	9th Grade	14	2	N	NA	N	NA	NA
1243	Male	Junior High School	9th Grade	14	0	N	NA	A	Out-toeing gait	No follow-up is needed; return for evaluation if pain occurs
1244	Female	Junior High School	9th Grade	15	2	N	NA	N	NA	NA
1245	Male	Junior High School	9th Grade	16	4	N	NA	A	Flat feet, Genu valgum	It is recommended to visit the hospital for a comprehensive biomechanical assessment and to be fitted with biomechanical insoles.
1246	Female	Junior High School	9th Grade	15	2	N	NA	N	NA	NA
1247	Male	Junior High School	9th Grade	14	3	N	NA	N	NA	NA
1248	Female	Junior High School	9th Grade	14	0	N	NA	N	NA	NA
1249	Female	Junior High School	9th Grade	15	3	N	NA	N	NA	NA
1250	Male	Junior High School	9th Grade	14	1	N	NA	N	NA	NA
1251	Male	Junior High School	9th Grade	14	2	N	NA	N	NA	NA
1252	Male	Junior High School	9th Grade	16	3	N	NA	N	NA	NA
1253	Female	Junior High School	9th Grade	15	2	N	NA	N	NA	NA
1254	Female	Junior High School	9th Grade	15	0	N	NA	N	NA	NA
1255	Female	Junior High School	9th Grade	15	0	N	NA	N	NA	NA
1256	Female	Junior High School	9th Grade	14	0	N	NA	A	Accessory navicular bone	Follow-up visit
1257	Female	Junior High School	9th Grade	14	2	N	NA	A	In-toeing gait	No follow-up is needed; return for evaluation if pain occurs
1258	Male	Senior High School	10th Grade	15	3	N	NA	N	NA	NA
1259	Male	Senior High School	10th Grade	16	2	N	NA	A	Flat feet, Plantar fasciitis	It is recommended to visit the hospital for a comprehensive biomechanical assessment and to be fitted with biomechanical insoles.
1260	Female	Senior High School	10th Grade	17	0	N	NA	A	In-toeing gait, Genu valgum	It is recommended to visit the hospital for a comprehensive biomechanical assessment and to be fitted with biomechanical insoles.
1261	Female	Senior High School	10th Grade	16	0	N	NA	N	NA	NA
1262	Female	Senior High School	10th Grade	16	0	N	NA	N	NA	NA
1263	Female	Senior High School	10th Grade	16	0	N	NA	A	Flat feet	Follow-up visit
1264	Male	Senior High School	10th Grade	16	3	N	NA	N	NA	NA
1265	Female	Senior High School	10th Grade	16	4	N	NA	N	NA	NA
1266	Female	Senior High School	10th Grade	16	5	S	Further examination or treatment is required	N	NA	NA
1267	Male	Senior High School	10th Grade	16	0	N	NA	N	NA	NA
1268	Female	Senior High School	10th Grade	15	2	N	NA	N	NA	NA
1269	Male	Senior High School	10th Grade	16	1	N	NA	N	NA	NA
1270	Female	Senior High School	10th Grade	17	3	N	NA	A	Flat feet	Follow-up visit
1271	Male	Senior High School	10th Grade	15	0	N	NA	N	NA	NA
1272	Male	Senior High School	10th Grade	16	2	N	NA	A	Out-toeing gait	No follow-up is needed; return for evaluation if pain occurs
1273	Female	Senior High School	10th Grade	15	4	N	NA	N	NA	NA
1274	Female	Senior High School	10th Grade	16	0	N	NA	N	NA	NA
1275	Female	Senior High School	10th Grade	16	1	N	NA	N	NA	NA
1276	Male	Senior High School	10th Grade	16	0	N	NA	A	Out-toeing gait, Impaired ankle dorsiflexion control	Follow-up visit
1277	Female	Senior High School	10th Grade	17	0	N	NA	A	Flat feet	Follow-up visit
1278	Male	Senior High School	10th Grade	16	0	N	NA	N	NA	NA
1279	Female	Senior High School	10th Grade	14	1	N	NA	N	NA	NA
1280	Female	Senior High School	10th Grade	16	2	N	NA	A	Flat feet	Follow-up visit
1281	Male	Senior High School	10th Grade	16	3	N	NA	A	Flat feet	Follow-up visit
1282	Male	Senior High School	10th Grade	15	1	N	NA	N	NA	NA
1283	Female	Senior High School	10th Grade	15	1	N	NA	N	NA	NA
1284	Male	Senior High School	10th Grade	15	0	N	NA	A	Flat feet	Follow-up visit
1285	Male	Senior High School	10th Grade	17	2	N	NA	A	Collapse of the lateral arch with bilateral medial tibial stress (shin splints).	Further hospital treatment is necessary.
1286	Female	Senior High School	10th Grade	16	0	N	NA	N	NA	NA
1287	Female	Senior High School	10th Grade	15	2	N	NA	N	NA	NA
1288	Male	Senior High School	10th Grade	16	3	N	NA	N	NA	NA
1289	Male	Senior High School	10th Grade	16	0	N	NA	N	NA	NA
1290	Female	Senior High School	10th Grade	16	0	N	NA	A	High-Arched Foot	Follow-up visit
1291	Male	Senior High School	10th Grade	17	2	N	NA	A	Flat feet	Follow-up visit
1292	Male	Senior High School	10th Grade	16	0	N	NA	N	NA	NA
1293	Female	Senior High School	10th Grade	15	3	N	NA	A	Flat feet, Foot valgus	It is recommended to visit the hospital for a comprehensive biomechanical assessment and to be fitted with biomechanical insoles.
1294	Female	Senior High School	10th Grade	16	1	N	NA	N	NA	NA
1295	Male	Senior High School	10th Grade	15	3	N	NA	N	NA	NA
1296	Female	Senior High School	10th Grade	16	4	N	NA	N	NA	NA
1297	Female	Senior High School	10th Grade	15	3	N	NA	A	Flat feet	Follow-up visit
1298	Male	Senior High School	10th Grade	16	0	N	NA	A	Flat feet, Foot valgus, Out-toeing gait	Follow-up visit
1299	Male	Senior High School	10th Grade	16	0	N	NA	N	NA	NA
1300	Female	Senior High School	10th Grade	16	3	N	NA	N	NA	NA
1301	Female	Senior High School	10th Grade	16	0	N	NA	N	NA	NA
1302	Female	Senior High School	10th Grade	15	5	S	Further examination or treatment is required	N	NA	NA
1303	Female	Senior High School	10th Grade	16	2	N	NA	N	NA	NA
1304	Female	Senior High School	10th Grade	16	1	N	NA	N	NA	NA
1305	Female	Senior High School	10th Grade	16	2	N	NA	N	NA	NA
1306	Male	Senior High School	10th Grade	16	3	N	NA	A	Flat feet	Follow-up visit
1307	Male	Senior High School	10th Grade	16	3	N	NA	A	Out-toeing gait	No follow-up is needed; return for evaluation if pain occurs
1308	Male	Senior High School	10th Grade	17	3	N	NA	A	Hallux Valgus	No follow-up is needed; return for evaluation if pain occurs
1309	Male	Senior High School	10th Grade	16	2	N	NA	A	Flat feet	Follow-up visit
1310	Female	Senior High School	10th Grade	16	1	N	NA	N	NA	NA
1311	Female	Senior High School	10th Grade	16	0	N	NA	N	NA	NA
1312	Male	Senior High School	10th Grade	16	1	N	NA	A	Flat feet	Follow-up visit
1313	Male	Senior High School	10th Grade	16	0	N	NA	N	NA	NA
1314	Female	Senior High School	10th Grade	17	2	N	NA	A	Flat feet	Follow-up visit
1315	Female	Senior High School	10th Grade	16	4	N	NA	N	NA	NA
1316	Male	Senior High School	10th Grade	16	3	N	NA	A	High-Arched Foot	It is recommended to visit the hospital for a comprehensive biomechanical assessment and to be fitted with biomechanical insoles.
1317	Female	Senior High School	10th Grade	15	1	N	NA	A	Flat feet	Follow-up visit
1318	Male	Senior High School	10th Grade	16	0	N	NA	A	During push-off, both thumbs deviate outward, with bilateral knee synovitis	It is recommended to visit the hospital for a comprehensive biomechanical assessment and to be fitted with biomechanical insoles.
1319	Male	Senior High School	10th Grade	16	2	N	NA	A	Out-toeing gait	No follow-up is needed; return for evaluation if pain occurs
1320	Male	Senior High School	10th Grade	16	1	N	NA	N	NA	NA
1321	Female	Senior High School	10th Grade	17	1	N	NA	N	NA	NA
1322	Female	Senior High School	10th Grade	15	5	S	Further examination or treatment is required	N	NA	NA
1323	Female	Senior High School	10th Grade	15	2	N	NA	N	NA	NA
1324	Female	Senior High School	10th Grade	15	2	N	NA	A	Flat feet, Foot valgus	Follow-up visit
1325	Male	Senior High School	10th Grade	16	1	N	NA	N	NA	NA
1326	Male	Senior High School	10th Grade	16	0	N	NA	A	Flat feet, Hallux Valgus	It is recommended to visit the hospital for a comprehensive biomechanical assessment and to be fitted with biomechanical insoles.
1327	Female	Senior High School	10th Grade	15	2	N	NA	N	NA	NA
1328	Female	Senior High School	10th Grade	16	1	N	NA	A	Flat feet	Follow-up visit
1329	Female	Senior High School	10th Grade	6	0	N	NA	N	NA	NA
1330	Female	Senior High School	10th Grade	16	3	N	NA	A	Flat feet	Follow-up visit
1331	Female	Senior High School	10th Grade	15	2	N	NA	A	High-Arched Foot	No follow-up is needed; return for evaluation if pain occurs
1332	Female	Senior High School	10th Grade	16	6	S	Further examination or treatment is required	N	NA	NA
1333	Male	Senior High School	10th Grade	16	1	N	NA	N	NA	NA
1334	Female	Senior High School	10th Grade	16	1	N	NA	A	Hallux Valgus	It is recommended to visit the hospital for a comprehensive biomechanical assessment and to be fitted with biomechanical insoles.
1335	Male	Senior High School	10th Grade	16	1	N	NA	N	NA	NA
1336	Female	Senior High School	10th Grade	16	0	N	NA	N	NA	NA
1337	Male	Senior High School	10th Grade	17	0	N	NA	N	NA	NA
1338	Male	Senior High School	10th Grade	16	1	N	NA	N	NA	NA
1339	Male	Senior High School	10th Grade	16	1	N	NA	N	NA	NA
1340	Female	Senior High School	10th Grade	16	0	N	NA	A	Foot valgus	Follow-up visit
1341	Female	Senior High School	10th Grade	16	0	N	NA	N	NA	NA
1342	Female	Senior High School	10th Grade	16	0	N	NA	N	NA	NA
1343	Female	Senior High School	10th Grade	16	0	N	NA	A	Foot valgus	Follow-up visit
1344	Female	Senior High School	10th Grade	16	3	N	NA	A	Flat feet	Follow-up visit
1345	Male	Senior High School	10th Grade	17	4	N	NA	N	NA	NA
1346	Male	Senior High School	10th Grade	16	0	N	NA	N	NA	NA
1347	Male	Senior High School	10th Grade	15	0	N	NA	N	NA	NA
1348	Female	Senior High School	10th Grade	16	0	N	NA	N	NA	NA
1349	Male	Senior High School	10th Grade	16	1	N	NA	N	NA	NA
1350	Male	Senior High School	10th Grade	17	0	N	NA	N	NA	NA
1351	Male	Senior High School	10th Grade	16	1	N	NA	A	Flat feet	Follow-up visit
1352	Male	Senior High School	10th Grade	15	2	N	NA	N	NA	NA
1353	Female	Senior High School	10th Grade	16	0	N	NA	N	NA	NA
1354	Female	Senior High School	11th Grade	17	0	N	NA	A	Hallux Valgus	No follow-up is needed; return for evaluation if pain occurs
1355	Female	Senior High School	11th Grade	17	0	N	NA	N	NA	NA
1356	Male	Senior High School	11th Grade	17	2	N	NA	A	Left lower limb external rotation	No follow-up is needed; return for evaluation if pain occurs
1357	Male	Senior High School	11th Grade	18	2	N	NA	A	High-Arched Foot	No follow-up is needed; return for evaluation if pain occurs
1358	Male	Senior High School	11th Grade	18	1	N	NA	A	Bilateral midfoot mild collapse	No follow-up is needed; return for evaluation if pain occurs
1359	Female	Senior High School	11th Grade	16	0	N	NA	N	NA	NA
1360	Male	Senior High School	11th Grade	17	1	N	NA	A	Flat feet, Genu valgum	It is recommended to visit the hospital for a comprehensive biomechanical assessment and to be fitted with biomechanical insoles.
1361	Male	Senior High School	11th Grade	18	0	N	NA	N	NA	NA
1362	Male	Senior High School	11th Grade	16	1	N	NA	N	NA	NA
1363	Male	Senior High School	11th Grade	17	3	N	NA	N	NA	NA
1364	Male	Senior High School	11th Grade	16	0	N	NA	N	NA	NA
1365	Female	Senior High School	11th Grade	17	1	N	NA	N	NA	NA
1366	Male	Senior High School	11th Grade	16	0	N	NA	A	Out-toeing gait	No follow-up is needed; return for evaluation if pain occurs
1367	Male	Senior High School	11th Grade	17	0	N	NA	A	High-Arched Foot, Out-toeing gait	It is recommended to visit the hospital for a comprehensive biomechanical assessment and to be fitted with biomechanical insoles.
1368	Male	Senior High School	11th Grade	17	0	N	NA	N	NA	NA
1369	Female	Senior High School	11th Grade	17	0	N	NA	N	NA	NA
1370	Female	Senior High School	11th Grade	17	4	N	NA	N	NA	NA
1371	Female	Senior High School	11th Grade	17	0	N	NA	N	NA	NA
1372	Male	Senior High School	11th Grade	17	2	N	NA	A	Flat feet, Foot valgus	It is recommended to visit the hospital for a comprehensive biomechanical assessment and to be fitted with biomechanical insoles.
1373	Male	Senior High School	11th Grade	17	2	N	NA	A	Out-toeing gait	No follow-up is needed; return for evaluation if pain occurs
1374	Male	Senior High School	11th Grade	19	2	N	NA	N	NA	NA
1375	Female	Senior High School	11th Grade	16	0	N	NA	N	NA	NA
1376	Male	Senior High School	11th Grade	17	0	N	NA	N	NA	NA
1377	Male	Senior High School	11th Grade	16	1	N	NA	N	NA	NA
1378	Female	Senior High School	11th Grade	17	2	N	NA	N	NA	NA
1379	Female	Senior High School	11th Grade	17	1	N	NA	A	Avulsion fracture of the right medial malleolus	It is recommended to visit the hospital for a comprehensive biomechanical assessment and to be fitted with biomechanical insoles.
1380	Female	Senior High School	11th Grade	16	0	N	NA	N	NA	NA
1381	Male	Senior High School	11th Grade	17	2	N	NA	N	NA	NA
1382	Female	Senior High School	11th Grade	17	0	N	NA	N	NA	NA
1383	Male	Senior High School	11th Grade	17	1	N	NA	A	Flat feet	Follow-up visit
1384	Female	Senior High School	11th Grade	16	0	N	NA	N	NA	NA
1385	Male	Senior High School	11th Grade	17	2	N	NA	A	Genu valgum	It is recommended to visit the hospital for a comprehensive biomechanical assessment and to be fitted with biomechanical insoles.
1386	Male	Senior High School	11th Grade	17	0	N	NA	N	NA	NA
1387	Male	Senior High School	11th Grade	18	1	N	NA	N	NA	NA
1388	Male	Senior High School	11th Grade	18	2	N	NA	A	Flat feet	Follow-up visit
1389	Female	Senior High School	11th Grade	16	6	N	NA	N	NA	NA
1390	Female	Senior High School	11th Grade	17	3	N	NA	N	NA	NA
1391	Female	Senior High School	11th Grade	16	0	N	NA	A	High-Arched Foot	No follow-up is needed; return for evaluation if pain occurs
1392	Male	Senior High School	11th Grade	17	3	N	NA	N	NA	NA
1393	Female	Senior High School	11th Grade	17	0	N	NA	A	Foot valgus, Hallux Valgus	It is recommended to visit the hospital for a comprehensive biomechanical assessment and to be fitted with biomechanical insoles.
1394	Male	Senior High School	11th Grade	17	1	N	NA	N	NA	NA
1395	Male	Senior High School	11th Grade	17	0	N	NA	N	NA	NA
1396	Male	Senior High School	11th Grade	17	1	N	NA	A	Flat feet, Foot valgus	It is recommended to visit the hospital for a comprehensive biomechanical assessment and to be fitted with biomechanical insoles.
1397	Male	Senior High School	11th Grade	16	0	N	NA	N	NA	NA
1398	Male	Senior High School	11th Grade	17	2	N	NA	N	NA	NA
1399	Female	Senior High School	11th Grade	16	0	N	NA	N	NA	NA
1400	Female	Senior High School	11th Grade	16	0	N	NA	N	NA	NA
1401	Female	Senior High School	11th Grade	17	5	S	Further examination or treatment is required	N	NA	NA
1402	Male	Senior High School	12th Grade	17	1	N	NA	N	NA	NA
1403	Male	Senior High School	12th Grade	18	0	N	NA	A	Out-toeing gait	No follow-up is needed; return for evaluation if pain occurs
1404	Male	Senior High School	12th Grade	18	0	N	NA	A	Out-toeing gait, Accessory navicular bone	Follow-up visit
1405	Male	Senior High School	12th Grade	17	1	N	NA	A	Foot varus	No follow-up is needed; return for evaluation if pain occurs
1406	Female	Senior High School	12th Grade	18	2	N	NA	A	Flat feet, Genu valgum	It is recommended to visit the hospital for a comprehensive biomechanical assessment and to be fitted with biomechanical insoles.
1407	Female	Senior High School	12th Grade	18	0	N	NA	N	NA	NA
1408	Female	Senior High School	12th Grade	17	0	N	NA	A	In-toeing gait	It is recommended to visit the hospital for a comprehensive biomechanical assessment and to be fitted with biomechanical insoles.
1409	Male	Senior High School	12th Grade	18	0	N	NA	N	NA	NA
1410	Female	Senior High School	12th Grade	17	5	S	Further examination or treatment is required	A	Accessory navicular bone	It is recommended to visit the hospital for a comprehensive biomechanical assessment and to be fitted with biomechanical insoles.
1411	Male	Senior High School	12th Grade	17	1	N	NA	A	Out-toeing gait	No follow-up is needed; return for evaluation if pain occurs
1412	Male	Senior High School	12th Grade	18	0	N	NA	N	NA	NA
1413	Female	Senior High School	12th Grade	18	0	N	NA	A	Recurrent ankle sprain	It is recommended to visit the hospital for a comprehensive biomechanical assessment and to be fitted with biomechanical insoles.
1414	Female	Senior High School	12th Grade	17	0	N	NA	A	Flat feet	Follow-up visit
1415	Female	Senior High School	12th Grade	17	0	N	NA	A	High-Arched Foot	It is recommended to visit the hospital for a comprehensive biomechanical assessment and to be fitted with biomechanical insoles.
1416	Female	Senior High School	12th Grade	18	0	N	NA	N	NA	NA
1417	Female	Senior High School	12th Grade	18	0	N	NA	N	NA	NA
1418	Male	Senior High School	12th Grade	17	0	N	NA	N	NA	NA
1419	Female	Senior High School	12th Grade	18	0	N	NA	A	High-Arched Foot	It is recommended to visit the hospital for a comprehensive biomechanical assessment and to be fitted with biomechanical insoles.

## Sheet: Sheet2
	Abnormalities categorized by grades	Total number	Number of people with scoliosis	Male	Female	Scoliosis ratio	Number of people with foot abnormalities	Male	Female	Foot abnormalities ratio		Abnormalities categorized by grades	Male	Male ratio	Female	Female ratio		Abnormalities categorized by grades	Male	Male ratio	Female	Female ratio
	1st Grade (Elementary School)	142	1	0	1	0.00704225	89	56	33	0.626761	1st	1st Grade (Elementary School)	0	0	1	0.0144928	73	1st Grade (Elementary School)	56	0.767123	33	0.478261	69
	2nd Grade (Elementary School)	126	1	0	1	0.00793651	64	40	24	0.507937	2nd	2nd Grade (Elementary School)	0	0	1	0.0196078	75	2nd Grade (Elementary School)	40	0.533333	24	0.470588	51
	3rd Grade (Elementary School)	139	1	1	0	0.00719424	60	30	30	0.431655	3rd	3rd Grade (Elementary School)	1	0.0136986	0	0	73	3rd Grade (Elementary School)	30	0.410959	30	0.454545	66
	4th Grade (Elementary School)	149	1	0	1	0.00671141	68	25	43	0.456376	4th	4th Grade (Elementary School)	0	0	1	0.0133333	74	4th Grade (Elementary School)	25	0.337838	43	0.573333	75
	5th Grade (Elementary School)	181	5	2	3	0.0276243	96	56	40	0.530387	5th	5th Grade (Elementary School)	2	0.0206186	3	0.0357143	97	5th Grade (Elementary School)	56	0.57732	40	0.47619	84
	6th Grade (Elementary School)	166	7	2	5	0.0421687	66	29	37	0.39759	6th	6th Grade (Elementary School)	2	0.0235294	5	0.0617284	85	6th Grade (Elementary School)	29	0.341176	37	0.45679	81
	7th Grade (Junior High School)	128	1	0	1	0.0078125	51	26	25	0.398438	7th	7th Grade (Junior High School)	0	0	1	0.0166667	68	7th Grade (Junior High School)	26	0.382353	25	0.416667	60
	8th Grade (Junior High School)	111	1	0	1	0.00900901	48	32	16	0.432432	8th	8th Grade (Junior High School)	0	0	1	0.0185185	57	8th Grade (Junior High School)	32	0.561404	16	0.296296	54
	9th Grade (Junior High School)	115	5	0	5	0.0434783	43	25	18	0.373913	9th	9th Grade (Junior High School)	0	0	5	0.0862069	57	9th Grade (Junior High School)	25	0.438596	18	0.310345	58
	10th Grade (Senior High School)	96	4	0	4	0.0416667	36	18	18	0.375	10th	10th Grade (Senior High School)	0	0	4	0.0769231	44	10th Grade (Senior High School)	18	0.409091	18	0.346154	52
	11th Grade (Senior High School)	48	1	0	1	0.0208333	16	12	4	0.333333	11th	11th Grade (Senior High School)	0	0	1	0.05	28	11th Grade (Senior High School)	12	0.428571	4	0.2	20
	12th Grade (Senior High School)	18	1	0	1	0.0555556	11	4	7	0.611111	12th	12th Grade (Senior High School)	0	0	1	0.1	8	12th Grade (Senior High School)	4	0.5	7	0.7	10
	Total number	1419	29	5	24	0.0204369	648	353	295	0.45666			5		24		739						680
	Normal		1390	0.0067659	0.0352941	0.979563	771			0.54334
								0.477673	0.433824			1st grade		2nd grade		3rd grade		4th grade		5th grade		6th grade		7th grade		8th grade		9th grade		10th grade		11th grade		12th grade
												Male	Female	Male	Female	Male	Female	Male	Female	Male	Female	Male	Female	Male	Female	Male	Female	Male	Female	Male	Female	Male	Female	Male	Female
												73	69	75	51	73	66	74	75	97	84	85	81	68	60	57	54	57	58	44	52	28	20	8	10
	Scoliometer readings (°)	Total number	Male	Female	1st grade	2nd grade	3rd grade	4th grade	5th grade	6th grade	7th grade	8th grade	9th grade	10th grade	11th grade	12th grade
	0°	662	363	299	58	59	81	66	92	92	50	55	40	34	22	13	662	662
	0.5°	1	1	0	0	1	0	0	0	0	0	0	0	0	0	0	1	1
	1°	306	175	131	34	27	26	34	34	30	42	22	23	21	10	3	306	306
	1.5°	3	0	3	1	1	1	0	0	0	0	0	0	0	0	0	3	3
	2°	218	116	102	22	23	23	23	23	18	18	19	21	17	10	1	218	218
	3°	122	56	66	18	9	3	12	10	13	11	10	18	15	3	0	122	122
	4°	59	14	45	5	2	3	7	13	6	6	4	7	5	1	0	59	59
	5°	29	8	21	3	2	1	4	5	4	0	0	5	3	1	1	29	29
	6°	9	0	9	0	1	1	2	1	1	1	0	0	1	1	0	9	9
	7°	7	5	2	1	1	0	1	3	0	0	0	1	0	0	0	7	7
	>7°	3	1	2	0	0	0	0	0	2	0	1	0	0	0	0	3	3
	Total number	1419	739	680
					Elementary School						Junior High School			Senior High School
Category	Foot abnormalities	Total number	Male	Female	1st grade	2nd grade	3rd grade	4th grade	5th grade	6th grade	7th grade	8th grade	9th grade	10th grade	11th grade	12th grade
Health Assessment	Abnormal appearance	27	23	4	8	0	0	0	19	0	0	0	0	0	0	0	27	27
	Physiological pain	20	14	6	2	2	2	0	6	4	2	2	0	0	0	0	20	20
Foot Arch Abnormalities	Flat feet	308	161	147	40	28	29	27	30	30	33	30	32	22	5	2	308	308
	High-arched foot	12	6	6	0	0	0	0	0	1	0	1	2	3	3	2	12	12
Foot Alignment Disorders	Foot varus	18	13	5	8	4	0	1	2	2	0	0	0	0	0	1	18	18
	Foot valgus	42	23	19	5	1	1	3	4	4	6	5	5	5	3	0	42	42
	Pronation	81	13	68	19	2	8	16	19	16	0	0	1	0	0	0	81	81
	Supination	26	21	5	0	2	5	9	5	5	0	0	0	0	0	0	26	26
Gait & Postural Abnormalities	In-toeing gait (Pigeon toe)	11	2	9	0	2	2	2	0	1	1	0	1	1	0	1	11	11
	Out-toeing (External rotation gait)	59	55	4	13	4	3	3	6	3	3	8	5	5	3	3	59	59
Local Structural Deformities	Hallux valgus (Bunion deformity)	66	17	49	1	2	7	8	15	14	9	1	4	3	2	0	66	66
	Calcaneal valgus (Everted heel)	34	1	33	3	8	4	11	5	3	0	0	0	0	0	0	34	34
	Calcaneal varus (Inverted heel)	8	4	4	0	7	0	1	0	0	0	0	0	0	0	0	8	8
	Genu valgum (Knock knees)	6	3	3	0	0	0	0	0	0	0	1	1	1	2	1	6	6
Special Conditions	Morton's foot (Long second metatarsal)	5	3	2	1	1	0	0	0	0	1	2	0	0	0	0	5	5
			739	680	142	126	139	149	181	166	128	111	115	96	48	18
					Elementary School						Junior High School			Senior High School
Category	Foot abnormalities	Total number	Male	Female	1st grade	2nd grade	3rd grade	4th grade	5th grade	6th grade	7th grade	8th grade	9th grade	10th grade	11th grade	12th grade
Health Assessment	Abnormal appearance	27	0.0311231	0.00588235	0.056338	0	0	0	0.104972	0	0	0	0	0	0	0
	Physiological pain	20	0.0189445	0.00882353	0.0140845	0.015873	0.0143885	0	0.0331492	0.0240964	0.015625	0.018018	0	0	0	0
Foot Arch Abnormalities	Flat feet	109	0.217862	0.216176	0.28169	0.222222	0.208633	0.181208	0.165746	0.180723	0.257812	0.27027	0.278261	0.229167	0.104167	0.111111
	High-arched foot	6	0.00811908	0.00882353	0	0	0	0	0	0.0060241	0	0.00900901	0.0173913	0.03125	0.0625	0.111111
Foot Alignment Disorders	Foot varus	10	0.0175913	0.00735294	0.056338	0.031746	0	0.00671141	0.0110497	0.0120482	0	0	0	0	0	0.0555556
	Foot valgus	18	0.0311231	0.0279412	0.0352113	0.00793651	0.00719424	0.0201342	0.0220994	0.0240964	0.046875	0.045045	0.0434783	0.0520833	0.0625	0
	Pronation	35	0.0175913	0.1	0.133803	0.015873	0.057554	0.107383	0.104972	0.0963855	0	0	0.00869565	0	0	0
	Supination	17	0.0284168	0.00735294	0	0.015873	0.0359712	0.0604027	0.0276243	0.0301205	0	0	0	0	0	0
Gait & Postural Abnormalities	In-toeing gait (Pigeon toe)	6	0.00270636	0.0132353	0	0.015873	0.0143885	0.0134228	0	0.0060241	0.0078125	0	0.00869565	0.0104167	0	0.0555556
	Out-toeing gait (External rotation gait)	33	0.0744249	0.00588235	0.0915493	0.031746	0.0215827	0.0201342	0.0331492	0.0180723	0.0234375	0.0720721	0.0434783	0.0520833	0.0625	0.166667
Local Structural Deformities	Hallux valgus (Bunion deformity)	35	0.0230041	0.0720588	0.00704225	0.015873	0.0503597	0.0536913	0.0828729	0.0843373	0.0703125	0.00900901	0.0347826	0.03125	0.0416667	0
	Calcaneal valgus (Everted heel)	16	0.00135318	0.0485294	0.0211268	0.0634921	0.028777	0.0738255	0.0276243	0.0180723	0	0	0	0	0	0
	Calcaneal varus (Inverted heel)	4	0.00541272	0.00588235	0	0.0555556	0	0.00671141	0	0	0	0	0	0	0	0
	Genu valgum (Knock knees)	1	0.00405954	0.00441176	0	0	0	0	0	0	0	0.00900901	0.00869565	0.0104167	0.0416667	0.0555556
Special Conditions	Morton's foot (Long second metatarsal)	5	0.00405954	0.00294118	0.00704225	0.00793651	0	0	0	0	0.0078125	0.018018	0	0	0	0
					还有正常的
Category	Foot abnormalities	Total number	Male	Female	1st grade		2nd grade		3rd grade		4th grade		5th grade		6th grade		7th grade		8th grade		9th grade		10th grade		11th grade		12th grade
					Male	Female	Male	Female	Male	Female	Male	Female	Male	Female	Male	Female	Male	Female	Male	Female	Male	Female	Male	Female	Male	Female	Male	Female
Health Assessment	Abnormal appearance	27	23	4	7	1	0	0	0	0	0	0	16	3	0	0	0	0	0	0	0	0	0	0	0	0	0	0	23	4	23	4
	Physiological pain	20	14	6	1	1	2	0	1	1	0	0	4	2	3	1	1	1	2	0	0	0	0	0	0	0	0	0	14	6	14	6
Foot Arch Abnormalities	Flat feet	308	161	147	24	16	17	11	13	16	9	18	14	16	14	16	19	14	18	12	18	14	10	12	5	0	0	2	161	147	161	147
	High-arched foot	12	6	6	0	0	0	0	0	0	0	0	0	0	0	1	0	0	1	0	2	0	1	2	2	1	0	2	6	6	6	6
Foot Alignment Disorders	Foot varus	18	13	5	6	2	3	1	0	0	0	1	2	0	1	1	0	0	0	0	0	0	0	0	0	0	1	0	13	5	13	5
	Foot valgus	42	23	19	2	3	1	0	1	0	2	1	2	2	1	3	4	2	4	1	3	2	1	4	2	1	0	0	23	19	23	19
	Pronation	81	13	68	2	17	2	0	2	6	1	15	4	15	1	15	0	0	0	0	1	0	0	0	0	0	0	0	13	68	13	68
	Supination	26	21	5	0	0	2	0	5	0	7	2	3	2	4	1	0	0	0	0	0	0	0	0	0	0	0	0	21	5	21	5
Gait & Postural Abnormalities	In-toeing gait (Pigeon toe)	11	2	9	0	0	1	1	0	2	0	2	0	0	0	1	1	0	0	0	0	1	0	1	0	0	0	1	2	9	2	9
	Out-toeing gait (External rotation)	59	55	4	11	2	4	0	3	0	3	0	6	0	3	0	2	1	8	0	4	1	5	0	3	0	3	0	55	4	55	4
Local Structural Deformities	Hallux valgus (Bunion deformity)	66	17	49	0	1	2	0	3	4	0	8	2	13	4	10	2	7	0	1	2	2	2	1	0	2	0	0	17	49	17	49
	Calcaneal valgus (Everted heel)	34	1	33	0	3	1	7	0	4	0	11	0	5	0	3	0	0	0	0	0	0	0	0	0	0	0	0	1	33	1	33
	Calcaneal varus (Inverted heel)	8	4	4	0	0	4	3	0	0	0	1	0	0	0	0	0	0	0	0	0	0	0	0	0	0	0	0	4	4	4	4
	Genu valgum (Knock knees)	6	3	3	0	0	0	0	0	0	0	0	0	0	0	0	0	0	0	1	1	0	0	1	2	0	0	1	3	3	3	3
Special Conditions	Morton's foot (Long second metatarsal)	5	3	2	1	0	0	1	0	0	0	0	0	0	0	0	0	1	2	0	0	0	0	0	0	0	0	0	3	2	3	2
					73	69	75	51	73	66	74	75	97	84	85	81	68	60	57	54	57	58	44	52	28	20	8	10
Category	Foot abnormalities	Total number	Male	Female	1st grade		2nd grade		3rd grade		4th grade		5th grade		6th grade		7th grade		8th grade		9th grade		10th grade		11th grade		12th grade
					Male	Female	Male	Female	Male	Female	Male	Female	Male	Female	Male	Female	Male	Female	Male	Female	Male	Female	Male	Female	Male	Female	Male	Female
Health Assessment	Abnormal appearance	27	23	4	0.0958904	0.0144928	0	0	0	0	0	0	0.164948	0.0357143	0	0	0	0	0	0	0	0	0	0	0	0	0	0
	Physiological pain	20	14	6	0.0136986	0.0144928	0.0266667	0	0.0136986	0.0151515	0	0	0.0412371	0.0238095	0.0352941	0.0123457	0.0147059	0.0166667	0.0350877	0	0	0	0	0	0	0	0	0
Foot Arch Abnormalities	Flat feet	308	161	147	0.328767	0.231884	0.226667	0.215686	0.178082	0.242424	0.121622	0.24	0.14433	0.190476	0.164706	0.197531	0.279412	0.233333	0.315789	0.222222	0.315789	0.241379	0.227273	0.230769	0.178571	0	0	0.2
	High-arched foot	12	6	6	0	0	0	0	0	0	0	0	0	0	0	0.0123457	0	0	0.0175439	0	0.0350877	0	0.0227273	0.0384615	0.0714286	0.05	0	0.2
Foot Alignment Disorders	Foot varus	18	13	5	0.0821918	0.0289855	0.04	0.0196078	0	0	0	0.0133333	0.0206186	0	0.0117647	0.0123457	0	0	0	0	0	0	0	0	0	0	0.125	0
	Foot valgus	42	23	19	0.0273973	0.0434783	0.0133333	0	0.0136986	0	0.027027	0.0133333	0.0206186	0.0238095	0.0117647	0.037037	0.0588235	0.0333333	0.0701754	0.0185185	0.0526316	0.0344828	0.0227273	0.0769231	0.0714286	0.05	0	0
	Pronation	81	13	68	0.0273973	0.246377	0.0266667	0	0.0273973	0.0909091	0.0135135	0.2	0.0412371	0.178571	0.0117647	0.185185	0	0	0	0	0.0175439	0	0	0	0	0	0	0
	Supination	26	21	5	0	0	0.0266667	0	0.0684932	0	0.0945946	0.0266667	0.0309278	0.0238095	0.0470588	0.0123457	0	0	0	0	0	0	0	0	0	0	0	0
Gait & Postural Abnormalities	In-toeing gait (Pigeon toe)	11	2	9	0	0	0.0133333	0.0196078	0	0.030303	0	0.0266667	0	0	0	0.0123457	0.0147059	0	0	0	0	0.0172414	0	0.0192308	0	0	0	0.1
	Out-toeing gait (External rotation)	59	55	4	0.150685	0.0289855	0.0533333	0	0.0410959	0	0.0405405	0	0.0618557	0	0.0352941	0	0.0294118	0.0166667	0.140351	0	0.0701754	0.0172414	0.113636	0	0.107143	0	0.375	0
Local Structural Deformities	Hallux valgus (Bunion deformity)	66	17	49	0	0.0144928	0.0266667	0	0.0410959	0.0606061	0	0.106667	0.0206186	0.154762	0.0470588	0.123457	0.0294118	0.116667	0	0.0185185	0.0350877	0.0344828	0.0454545	0.0192308	0	0.1	0	0
	Calcaneal valgus (Everted heel)	34	1	33	0	0.0434783	0.0133333	0.137255	0	0.0606061	0	0.146667	0	0.0595238	0	0.037037	0	0	0	0	0	0	0	0	0	0	0	0
	Calcaneal varus (Inverted heel)	8	4	4	0	0	0.0533333	0.0588235	0	0	0	0.0133333	0	0	0	0	0	0	0	0	0	0	0	0	0	0	0	0
	Genu valgum (Knock knees)	6	3	3	0	0	0	0	0	0	0	0	0	0	0	0	0	0	0	0.0185185	0.0175439	0	0	0.0192308	0.0714286	0	0	0.1
Special Conditions	Morton's foot (Long second metatarsal)	5	3	2	0.0136986	0	0	0.0196078	0	0	0	0	0	0	0	0	0	0.0166667	0.0350877	0	0	0	0	0	0	0	0	0
Male
	Abnormal appearance	Physiological pain	Flat feet	High-arched foot	Foot varus	Foot valgus	Pronation	Supination	In-toeing gait	Out-toeing gait	Hallux valgus	Calcaneal valgus	Calcaneal varus	Genu valgum	Morton's foot
1st	9.59	1.37	32.88	0	8.22	2.74	2.74	0	0	15.07	0	0	0	0	1.37
2nd	0	2.67	22.67	0	4	1.33	2.67	2.67	1.33	5.33	2.67	1.33	5.33	0	0
3rd	0	1.37	17.81	0	0	1.37	2.74	6.85	0	4.11	4.11	0	0	0	0
4th	0	0	12.16	0	0	2.7	1.35	9.46	0	4.05	0	0	0	0	0
5th	16.49	4.12	14.43	0	2.06	2.06	4.12	3.09	0	6.19	2.06	0	0	0	0
6th	0	3.53	16.47	0	1.18	1.18	1.18	4.71	0	3.53	4.71	0	0	0	0
7th	0	1.47	27.94	0	0	5.88	0	0	1.47	2.94	2.94	0	0	0	0
8th	0	3.51	31.58	1.75	0	7.02	0	0	0	14.04	0	0	0	0	3.51
9th	0	0	31.58	3.51	0	5.26	1.75	0	0	7.02	3.51	0	0	1.75	0
10th	0	0	22.73	2.27	0	2.27	0	0	0	11.36	4.55	0	0	0	0
11th	0	0	17.86	7.14	0	7.14	0	0	0	10.71	0	0	0	7.14	0
12th	0	0	0	0	12.5	0	0	0	0	37.5	0	0	0	0	0
female
	Abnormal appearance	Physiological pain	Flat feet	High-arched foot	Foot varus	Foot valgus	Pronation	Supination	In-toeing gait	Out-toeing gait	Hallux valgus	Calcaneal valgus	Calcaneal varus	Genu valgum	Morton's foot
1st	1.45	1.45	23.19	0	2.9	4.35	24.64	0	0	2.9	1.45	4.35	0	0	0
2nd	0	0	21.57	0	1.96	0	0	0	1.96	0	0	13.73	5.88	0	1.96
3rd	0	1.52	24.24	0	0	0	9.09	0	3.03	0	6.06	6.06	0	0	0
4th	0	0	24	0	1.33	1.33	20	2.67	2.67	0	10.67	14.67	1.33	0	0
5th	3.57	2.38	19.05	0	0	2.38	17.86	2.38	0	0	15.48	5.95	0	0	0
6th	0	1.23	19.75	1.23	1.23	3.7	18.52	1.23	1.23	0	12.35	3.7	0	0	0
7th	0	1.67	23.33	0	0	3.33	0	0	0	1.67	11.67	0	0	0	1.67
8th	0	0	22.22	0	0	1.85	0	0	0	0	1.85	0	0	1.85	0
9th	0	0	24.14	0	0	3.45	0	0	1.72	1.72	3.45	0	0	0	0
10th	0	0	23.08	3.85	0	7.69	0	0	1.92	0	1.92	0	0	1.92	0
11th	0	0	0	5	0	5	0	0	0	0	10	0	0	0	0
12th	0	0	20	20	0	0	0	0	10	0	0	0	0	10	0

## Sheet: 1st
Number	Gender	Educational stage	Grades	Ages	Spinal screening			Foot & Ankle Screening
					Scoliometer readings (°)	Results (N = Aormal, A = AbAormal)	Suggestions	Results (N = Normal, A = Abnormal)	Preliminary Diagnosis	Suggestions
001	Male	Elementary School	1st Grade	7	3	N	NA	A	Flat feet	Follow-up visit
002	Male	Elementary School	1st Grade	7	1	N	NA	A	Flat feet	Follow-up visit
003	Male	Elementary School	1st Grade	7	1	N	NA	A	Foot varus	Further medical attention at a hospital
004	Female	Elementary School	1st Grade	7	2	N	NA	A	Flat feet	Follow-up visit
005	Female	Elementary School	1st Grade	6	3	N	NA	A	Flat feet	Follow-up visit
006	Male	Elementary School	1st Grade	6	1	N	NA	A	Flat feet	Follow-up visit
007	Male	Elementary School	1st Grade	7	0	N	NA	N	NA	NA
008	Female	Elementary School	1st Grade	7	0	N	NA	A	Flat feet, Out-toeing gait	Further medical attention at a hospital
009	Male	Elementary School	1st Grade	7	3	N	NA	A	Flat feet	Follow-up visit
010	Female	Elementary School	1st Grade	7	1	N	NA	A	Flat feet	Follow-up visit
011	Male	Elementary School	1st Grade	7	3	N	NA	N	NA	NA
012	Male	Elementary School	1st Grade	6	3	N	NA	A	Flat feet	Follow-up visit
013	Male	Elementary School	1st Grade	7	1	N	NA	N	NA	NA
014	Male	Elementary School	1st Grade	6	3	N	NA	A	Out-toeing gait	No follow-up is needed; return for evaluation if pain occurs
015	Female	Elementary School	1st Grade	6	2	N	NA	N	NA	NA
016	Male	Elementary School	1st Grade	7	2	N	NA	A	Flat feet, Out-toeing gait	It is recommended to visit the hospital for a comprehensive biomechanical assessment and to be fitted with biomechanical insoles.
017	Female	Elementary School	1st Grade	6	0	N	NA	N	NA	NA
018	Male	Elementary School	1st Grade	6	1	N	NA	A	Flat feet	Further medical attention at a hospital
019	Male	Elementary School	1st Grade	7	4	N	NA	A	Foot varus	No follow-up is needed; return for evaluation if pain occurs
020	Male	Elementary School	1st Grade	7	0	N	NA	A	Suspected accessory navicular bone	No follow-up is needed; return for evaluation if pain occurs
021	Male	Elementary School	1st Grade	6	0	N	NA	N	NA	NA
022	Male	Elementary School	1st Grade	7	1	N	NA	N	NA	NA
023	Female	Elementary School	1st Grade	6	1	N	NA	N	NA	NA
024	Male	Elementary School	1st Grade	6	0	N	NA	A	Flat feet	Further medical attention at a hospital
025	Male	Elementary School	1st Grade	6	1	N	NA	N	NA	NA
026	Female	Elementary School	1st Grade	7	2	N	NA	N	NA	NA
027	Female	Elementary School	1st Grade	7	2	N	NA	N	NA	NA
028	Male	Elementary School	1st Grade	6	1	N	NA	A	Flat feet	It is recommended to visit the hospital for a comprehensive biomechanical assessment and to be fitted with biomechanical insoles.
029	Female	Elementary School	1st Grade	7	0	N	NA	N	NA	NA
030	Female	Elementary School	1st Grade	6	1	N	NA	A	Foot pronation	No follow-up is needed; return for evaluation if pain occurs
031	Female	Elementary School	1st Grade	6	3	N	NA	A	Flat feet	Further medical attention at a hospital
032	Male	Elementary School	1st Grade	7	0	N	NA	A	Flat feet	It is recommended to visit the hospital for a comprehensive biomechanical assessment and to be fitted with biomechanical insoles.
033	Female	Elementary School	1st Grade	6	0	N	NA	N	NA	NA
034	Female	Elementary School	1st Grade	6	1	N	NA	N	NA	NA
035	Female	Elementary School	1st Grade	6	2	N	NA	N	NA	NA
036	Male	Elementary School	1st Grade	7	1	N	NA	A	Flat feet	Further medical attention at a hospital
037	Male	Elementary School	1st Grade	7	0	N	NA	N	NA	NA
038	Female	Elementary School	1st Grade	7	0	N	NA	A	Flat feet	Further medical attention at a hospital
039	Male	Elementary School	1st Grade	7	0	N	NA	N	NA	NA
040	Male	Elementary School	1st Grade	6	0	N	NA	A	Right heel pain	It is recommended to visit the hospital for a comprehensive biomechanical assessment and to be fitted with biomechanical insoles.
041	Male	Elementary School	1st Grade	6	2	N	NA	A	Flat feet	Further hospital treatment is necessary.
042	Male	Elementary School	1st Grade	7	3	N	NA	N	NA	NA
043	Male	Elementary School	1st Grade	6	0	N	NA	A	Out-toeing gait	It is recommended to visit the hospital for a comprehensive biomechanical assessment and to be fitted with biomechanical insoles.
044	Male	Elementary School	1st Grade	7	0	N	NA	A	Foot varus	No follow-up is needed; return for evaluation if pain occurs
045	Female	Elementary School	1st Grade	6	2	N	NA	N	NA	NA
046	Female	Elementary School	1st Grade	7	2	N	NA	N	NA	NA
047	Male	Elementary School	1st Grade	7	1	N	NA	A	Flat feet, Out-toeing gait	It is recommended to visit the hospital for a comprehensive biomechanical assessment and to be fitted with biomechanical insoles.
048	Female	Elementary School	1st Grade	7	1	N	NA	N	NA	NA
049	Female	Elementary School	1st Grade	7	1	N	NA	N	NA	NA
050	Female	Elementary School	1st Grade	7	2	N	NA	N	NA	NA
051	Male	Elementary School	1st Grade	7	1	N	NA	N	NA	NA
052	Male	Elementary School	1st Grade	7	1	N	NA	A	Morton's foot	No follow-up is needed; return for evaluation if pain occurs
053	Male	Elementary School	1st Grade	7	0	N	NA	A	Out-toeing gait	Further hospital treatment is necessary.
054	Male	Elementary School	1st Grade	7	1	N	NA	A	Flat feet	Further medical attention at a hospital
055	Male	Elementary School	1st Grade	6	0	N	NA	A	Flat feet, Out-toeing gait	It is recommended to visit the hospital for a comprehensive biomechanical assessment and to be fitted with biomechanical insoles.
056	Female	Elementary School	1st Grade	7	0	N	NA	N	NA	NA
057	Female	Elementary School	1st Grade	6	4	A	Further hospital treatment is necessary	A	Left 5th metatarsal pain	It is recommended to visit the hospital for a comprehensive biomechanical assessment and to be fitted with biomechanical insoles.
058	Female	Elementary School	1st Grade	7	2	N	NA	A	Flat feet	Follow-up visit
059	Male	Elementary School	1st Grade	6	2	N	NA	A	Flat feet	Follow-up visit
060	Female	Elementary School	1st Grade	6	2	N	NA	N	NA	NA
061	Female	Elementary School	1st Grade	6	1	N	NA	N	NA	NA
062	Female	Elementary School	1st Grade	6	1	N	NA	A	Flat feet, Foot valgus	It is recommended to visit the hospital for a comprehensive biomechanical assessment and to be fitted with biomechanical insoles.
063	Female	Elementary School	1st Grade	6	3	N	NA	N	NA	NA
064	Female	Elementary School	1st Grade	8	0	N	NA	N	NA	NA
065	Male	Elementary School	1st Grade	7	1	N	NA	N	NA	NA
066	Male	Elementary School	1st Grade	7	0	N	NA	A	Foot varus	No follow-up is needed; return for evaluation if pain occurs
067	Male	Elementary School	1st Grade	6	1	N	NA	N	NA	NA
068	Male	Elementary School	1st Grade	7	0	N	NA	N	NA	NA
069	Female	Elementary School	1st Grade	7	2	N	NA	N	NA	NA
070	Male	Elementary School	1st Grade	7	0	N	NA	A	Out-toeing gait	No follow-up is needed; return for evaluation if pain occurs
071	Male	Elementary School	1st Grade	6	0	N	NA	A	Flat feet	Follow-up visit
072	Male	Elementary School	1st Grade	6	2	N	NA	A	Flat feet	Follow-up visit
073	Male	Elementary School	1st Grade	6	2	N	NA	A	Flat feet	Follow-up visit
074	Female	Elementary School	1st Grade	6	0	N	NA	A	Foot varus	No follow-up is needed; return for evaluation if pain occurs
075	Female	Elementary School	1st Grade	7	0	N	NA	A	Foot varus	No follow-up is needed; return for evaluation if pain occurs
076	Male	Elementary School	1st Grade	7	0	N	NA	A	Flat feet	Follow-up visit
077	Female	Elementary School	1st Grade	6	2	N	NA	N	NA	NA
078	Male	Elementary School	1st Grade	7	1	N	NA	A	Load concentration on both heels	Strengthen physical training
079	Male	Elementary School	1st Grade	7	5	N	Follow-up visit	A	Load concentration on both heels	Strengthen physical training
080	Male	Elementary School	1st Grade	6	1	N	NA	A	Uneven bilateral foot pressure	Strengthen physical training
081	Male	Elementary School	1st Grade	6	0	N	NA	A	Imbalanced foot pressure	Strengthen physical training
082	Male	Elementary School	1st Grade	7	0	N	NA	N	NA	NA
083	Male	Elementary School	1st Grade	7	0	N	NA	A	Right foot varus, heel valgus, out-toeing	Strengthen physical training
084	Male	Elementary School	1st Grade	8	0	N	NA	A	Bilateral accessory navicular bones	Strengthen physical training
085	Male	Elementary School	1st Grade	7	0	N	NA	A	Foot valgus	Strengthen physical training
086	Male	Elementary School	1st Grade	7	0	N	NA	A	Foot valgus, out-toeing	Strengthen physical training
087	Male	Elementary School	1st Grade	6	1	N	NA	N	NA	NA
088	Female	Elementary School	1st Grade	7	0	N	NA	A	Foot valgus, out-toeing	Strengthen physical training
089	Female	Elementary School	1st Grade	7	1	N	NA	N	NA	NA
090	Female	Elementary School	1st Grade	6	3	N	NA	N	NA	NA
091	Female	Elementary School	1st Grade	7	0	N	NA	N	NA	NA
092	Female	Elementary School	1st Grade	7	1	N	NA	N	NA	NA
093	Female	Elementary School	1st Grade	8	0	N	NA	N	NA	NA
094	Female	Elementary School	1st Grade	7	2	N	NA	A	Heel valgus, Pronation	Strengthen physical training
095	Female	Elementary School	1st Grade	6	0	N	NA	A	Bilateral Foot Pronation, Flat feet, Collapse of the longitudinal arch	Strengthen physical training
096	Female	Elementary School	1st Grade	7	4	N	NA	A	Calcaneal valgus, Collapse of the transverse arch, Flat feet	Strengthen physical training
097	Female	Elementary School	1st Grade	7	0	N	NA	A	Bilateral Foot Pronation, Flat feet	Strengthen physical training
098	Female	Elementary School	1st Grade	7	1	N	NA	A	Bilateral Foot Pronation, Flat feet	Strengthen physical training
099	Male	Elementary School	1st Grade	7	3	N	NA	A	Abnormal appearance	Follow-up visit
100	Male	Elementary School	1st Grade	7	7	N	Higher left shoulder, Follow-up visit	A	Bilateral Foot Pronation, Flat feet	Follow-up visit
101	Male	Elementary School	1st Grade	6	5	N	Higher left shoulder, Follow-up visit	A	Bilateral Foot Pronation, Flat feet	Follow-up visit
102	Male	Elementary School	1st Grade	7	0	N	NA	A	left foot varus, out-toeing	Follow-up visit
103	Male	Elementary School	1st Grade	8	2	N	NA	A	Concentration of load on the right heel	Follow-up visit
104	Male	Elementary School	1st Grade	7	3	N	NA	A	Concentration of load on the heel	Follow-up visit
105	Male	Elementary School	1st Grade	6	0	N	NA	A	Abnormal appearance	Follow-up visit
106	Male	Elementary School	1st Grade	7	3	N	NA	A	Load concentration on both heels	Strengthen physical training
107	Male	Elementary School	1st Grade	7	0	N	NA	A	Abnormal appearance	Follow-up visit
108	Female	Elementary School	1st Grade	6	3	N	NA	A	Abnormal appearance	Follow-up visit
109	Female	Elementary School	1st Grade	7	2	N	NA	N	NA	NA
110	Female	Elementary School	1st Grade	7	0	N	NA	N	NA	NA
111	Female	Elementary School	1st Grade	7	0	N	NA	N	NA	NA
112	Female	Elementary School	1st Grade	7	1.5	N	NA	N	NA	NA
113	Female	Elementary School	1st Grade	6	2	N	NA	N	NA	NA
114	Female	Elementary School	1st Grade	6	0	N	NA	A	Bilateral Foot Pronation, Collapse of the longitudinal arch	Strengthen physical training
115	Female	Elementary School	1st Grade	6	4	N	NA	A	Bilateral Foot Pronation, Flat feet	Follow-up visit
116	Female	Elementary School	1st Grade	7	0	N	NA	A	Bilateral heel valgus, Flat feet, Pronation	Follow-up visit
117	Female	Elementary School	1st Grade	7	5	N	NA	A	feet dangling behind	Follow-up visit
118	Female	Elementary School	1st Grade	7	1	N	NA	A	Bilateral heel valgus, Bilateral Foot Pronation	Follow-up visit
119	Female	Elementary School	1st Grade	6	3	N	NA	A	Bilateral heel valgus、Pronation	Follow-up visit
120	Female	Elementary School	1st Grade	7	0	N	NA	A	Bilateral heel valgus, Pronation	Follow-up visit
121	Male	Elementary School	1st Grade	6	0	N	Higher left shoulder, Follow-up visit	A	Abnormal appearance	Follow-up visit
122	Male	Elementary School	1st Grade	6	1	N	NA	A	Abnormal appearance	Follow-up visit
123	Male	Elementary School	1st Grade	7	1	N	NA	A	Right-heavy and left-light	Follow-up visit
124	Male	Elementary School	1st Grade	7	1	N	NA	A	Flat feet	Further medical attention at a hospital
125	Male	Elementary School	1st Grade	7	0	N	NA	A	Abnormal appearance	Follow-up visit
126	Male	Elementary School	1st Grade	6	0	N	NA	A	Flat feet	Follow-up visit
127	Male	Elementary School	1st Grade	7	0	N	NA	A	out-toeing	Follow-up visit
128	Male	Elementary School	1st Grade	7	0	N	NA	A	Abnormal appearance	Follow-up visit
129	Male	Elementary School	1st Grade	6	0	N	NA	N	NA	NA
130	Male	Elementary School	1st Grade	6	0	N	NA	N	NA	NA
131	Female	Elementary School	1st Grade	7	3	N	NA	A	Hallux Valgus, Bilateral heel valgus, Pronation	Further medical attention at a hospital
132	Female	Elementary School	1st Grade	7	0	N	NA	A	Bilateral heel valgus	Further medical attention at a hospital
133	Female	Elementary School	1st Grade	7	0	N	NA	A	Flat feet, Bilateral Foot Pronation	Further medical attention at a hospital
134	Female	Elementary School	1st Grade	7	0	N	NA	A	Flat feet, Bilateral Foot Pronation	Further medical attention at a hospital
135	Female	Elementary School	1st Grade	7	2	N	NA	A	Bilateral Foot Pronation, Calcaneal valgus	Further medical attention at a hospital
136	Female	Elementary School	1st Grade	7	0	N	NA	A	Bilateral Foot Pronation, Calcaneal valgus	Further medical attention at a hospital
137	Female	Elementary School	1st Grade	7	3	N	NA	N	NA	NA
138	Female	Elementary School	1st Grade	7	3	N	NA	N	NA	NA
139	Female	Elementary School	1st Grade	7	1	N	NA	N	NA	NA
140	Female	Elementary School	1st Grade	7	4	N	NA	N	NA	NA
141	Female	Elementary School	1st Grade	7	0	N	NA	N	NA	NA
142	Female	Elementary School	1st Grade	7	0	N	Strengthen physical training	A	Foot valgus, Pronation	Strengthen physical training

## Sheet: 2nd
Number	Gender	Educational stage	Grades	Ages	Spinal screening			Foot & Ankle Screening
					Scoliometer readings (°)	Results (N = Aormal, A = AbAormal)	Suggestions	Results (N = Normal, A = Abnormal)	Preliminary Diagnosis	Suggestions
001	Male	Elementary School	2nd Grade	8	1	N	NA	N	NA	NA
002	Male	Elementary School	2nd Grade	7	3	N	NA	A	Flat feet	Follow-up visit
003	Female	Elementary School	2nd Grade	8	1	N	NA	N	NA	NA
004	Male	Elementary School	2nd Grade	8	1	N	NA	A	Flat feet, Foot varus	It is recommended to visit the hospital for a comprehensive biomechanical assessment and to be fitted with biomechanical insoles.
005	Male	Elementary School	2nd Grade	8	2	N	NA	A	Flat feet	Further hospital treatment is necessary.
006	Female	Elementary School	2nd Grade	8	0	N	NA	A	Foot varus	No follow-up is needed; return for evaluation if pain occurs
007	Male	Elementary School	2nd Grade	8	0	N	NA	A	Flat feet	No follow-up is needed; return for evaluation if pain occurs
008	Female	Elementary School	2nd Grade	7	3	N	NA	A	Morton's foot	It is recommended to visit the hospital for a comprehensive biomechanical assessment and to be fitted with biomechanical insoles.
009	Female	Elementary School	2nd Grade	7	3	N	NA	N	NA	NA
010	Male	Elementary School	2nd Grade	8	0	N	NA	N	NA	NA
011	Female	Elementary School	2nd Grade	8	4	N	NA	A	Flat feet	It is recommended to visit the hospital for a comprehensive biomechanical assessment and to be fitted with biomechanical insoles.
012	Female	Elementary School	2nd Grade	8	2	N	NA	N	NA	NA
013	Male	Elementary School	2nd Grade	8	0	N	NA	N	NA	NA
014	Female	Elementary School	2nd Grade	8	0	N	NA	A	Flat feet	Follow-up visit
015	Male	Elementary School	2nd Grade	7	0	N	NA	A	Flat feet	Follow-up visit
016	Female	Elementary School	2nd Grade	8	1	N	NA	A	Flat feet	Follow-up visit
017	Female	Elementary School	2nd Grade	8	1	N	NA	N	NA	NA
018	Male	Elementary School	2nd Grade	7	2	N	NA	N	NA	NA
019	Male	Elementary School	2nd Grade	7	0	N	NA	A	Bilateral dorsum foot pain	It is recommended to visit the hospital for a comprehensive biomechanical assessment and to be fitted with biomechanical insoles.
020	Female	Elementary School	2nd Grade	7	6	A	Further hospital treatment is necessary	A	Flat feet	Follow-up visit
021	Male	Elementary School	2nd Grade	8	2	N	NA	A	Flat feet	Follow-up visit
022	Male	Elementary School	2nd Grade	8	0	N	NA	A	Flat feet	Follow-up visit
023	Female	Elementary School	2nd Grade	7	1	N	NA	A	Flat feet	Follow-up visit
024	Male	Elementary School	2nd Grade	8	0	N	NA	A	Lateral ankle pain following physical activity	It is recommended to visit the hospital for a comprehensive biomechanical assessment and to be fitted with biomechanical insoles.
025	Male	Elementary School	2nd Grade	8	1	N	NA	A	Hallux valgus	It is recommended to visit the hospital for a comprehensive biomechanical assessment and to be fitted with biomechanical insoles.
026	Male	Elementary School	2nd Grade	7	0	N	NA	N	NA	NA
027	Male	Elementary School	2nd Grade	8	0	N	NA	N	NA	NA
028	Male	Elementary School	2nd Grade	8	1	N	NA	A	Flat feet, Foot varus	No follow-up is needed; return for evaluation if pain occurs
029	Female	Elementary School	2nd Grade	8	2	N	NA	N	NA	NA
030	Male	Elementary School	2nd Grade	8	1	N	NA	N	NA	NA
031	Male	Elementary School	2nd Grade	8	1	N	NA	A	Foot varus	It is recommended to visit the hospital for a comprehensive biomechanical assessment and to be fitted with biomechanical insoles.
032	Female	Elementary School	2nd Grade	8	2	N	NA	N	NA	NA
033	Female	Elementary School	2nd Grade	8	3	N	NA	N	NA	NA
034	Female	Elementary School	2nd Grade	7	0	N	NA	N	NA	NA
035	Male	Elementary School	2nd Grade	7	2	N	NA	A	Right Hallux valgus	It is recommended to visit the hospital for a comprehensive biomechanical assessment and to be fitted with biomechanical insoles.
036	Male	Elementary School	2nd Grade	8	0	N	NA	N	NA	NA
037	Female	Elementary School	2nd Grade	8	2	N	NA	A	Flat feet	Follow-up visit
038	Male	Elementary School	2nd Grade	8	2	N	NA	N	NA	NA
039	Female	Elementary School	2nd Grade	7	0	N	NA	A	Flat feet, Waddling gait	No follow-up is needed; return for evaluation if pain occurs
040	Female	Elementary School	2nd Grade	7	1	N	NA	A	Prehensile thumb	No follow-up is needed; return for evaluation if pain occurs
041	Male	Elementary School	2nd Grade	8	0	N	NA	N	NA	NA
042	Male	Elementary School	2nd Grade	8	3	N	NA	A	Foot valgus	No follow-up is needed; return for evaluation if pain occurs
043	Female	Elementary School	2nd Grade	7	1	N	NA	N	NA	NA
044	Male	Elementary School	2nd Grade	8	2	N	NA	A	Flat feet	Follow-up visit
045	Male	Elementary School	2nd Grade	8	3	N	NA	N	NA	NA
046	Female	Elementary School	2nd Grade	7	2	N	NA	N	NA	NA
047	Female	Elementary School	2nd Grade	7	0	N	NA	N	NA	NA
048	Female	Elementary School	2nd Grade	8	2	N	NA	N	NA	NA
049	Male	Elementary School	2nd Grade	8	1	N	NA	A	Flat feet	Follow-up visit
050	Male	Elementary School	2nd Grade	8	0	N	NA	N	NA	NA
051	Female	Elementary School	2nd Grade	8	1	N	NA	A	Flat feet	Follow-up visit
052	Female	Elementary School	2nd Grade	8	1	N	NA	N	NA	NA
053	Male	Elementary School	2nd Grade	8	2	N	NA	N	NA	NA
054	Male	Elementary School	2nd Grade	8	0	N	NA	A	Flat feet	Follow-up visit
055	Female	Elementary School	2nd Grade	7	0	N	NA	N	NA	NA
056	Female	Elementary School	2nd Grade	8	1	N	NA	N	NA	NA
057	Female	Elementary School	2nd Grade	8	1	N	NA	A	Flat feet	Follow-up visit
058	Male	Elementary School	2nd Grade	8	2	N	NA	A	Flat feet	Follow-up visit
059	Male	Elementary School	2nd Grade	7	2	N	NA	A	Flat feet	Follow-up visit
060	Male	Elementary School	2nd Grade	8	1	N	NA	A	Out-toeing gait	No follow-up is needed; return for evaluation if pain occurs
061	Female	Elementary School	2nd Grade	8	0	N	NA	A	Flat feet, In-toeing gait	Follow-up visit
062	Male	Elementary School	2nd Grade	8	1	N	NA	A	Flat feet, Out-toeing gait	It is recommended to visit the hospital for a comprehensive biomechanical assessment and to be fitted with biomechanical insoles.
063	Female	Elementary School	2nd Grade	8	2	N	NA	N	NA	NA
064	Male	Elementary School	2nd Grade	8	0	N	NA	N	NA	NA
065	Female	Elementary School	2nd Grade	7	0	N	NA	N	NA	NA
066	Male	Elementary School	2nd Grade	7	0	N	NA	A	Flat feet, Uneven shoulders	Further hospital treatment is necessary.
067	Male	Elementary School	2nd Grade	8	0	N	NA	A	Out-toeing gait	No follow-up is needed; return for evaluation if pain occurs
068	Female	Elementary School	2nd Grade	8	1	N	NA	A	Flat feet	Follow-up visit
069	Male	Elementary School	2nd Grade	8	1	N	NA	A	Out-toeing gait	No follow-up is needed; return for evaluation if pain occurs
070	Male	Elementary School	2nd Grade	8	2	N	NA	N	NA	NA
071	Male	Elementary School	2nd Grade	7	0	N	NA	N	NA	NA
072	Male	Elementary School	2nd Grade	8	0	N	NA	A	Supination	Strengthen physical training
073	Male	Elementary School	2nd Grade	8	0	N	NA	N	NA	NA
074	Male	Elementary School	2nd Grade	7	0	N	NA	N	NA	NA
075	Male	Elementary School	2nd Grade	8	0	N	NA	A	low arches	Strengthen physical training
076	Male	Elementary School	2nd Grade	8	0	N	NA	A	bilateral inward rotation of the feet	Strengthen physical training
077	Male	Elementary School	2nd Grade	8	2	N	NA	A	low arches	Strengthen physical training
078	Male	Elementary School	2nd Grade	8	5	A	Further hospital treatment is necessary	N	NA	NA
079	Male	Elementary School	2nd Grade	7	5	N	NA	A	Supination	Strengthen physical training
080	Male	Elementary School	2nd Grade	8	3	N	NA	N	NA	NA
081	Male	Elementary School	2nd Grade	7	2	N	NA	N	NA	NA
082	Male	Elementary School	2nd Grade	7	1	N	NA	A	Pronation	Strengthen physical training
083	Male	Elementary School	2nd Grade	7	0	N	NA	N	NA	NA
084	Female	Elementary School	2nd Grade	8	2	A	Further examination or treatment is required	N	NA	NA
085	Female	Elementary School	2nd Grade	8	2	N	NA	N	NA	NA
086	Female	Elementary School	2nd Grade	8	0	N	NA	N	NA	NA
087	Female	Elementary School	2nd Grade	8	0	N	NA	N	NA	NA
088	Female	Elementary School	2nd Grade	7	0	N	NA	N	NA	NA
089	Female	Elementary School	2nd Grade	8	0	N	NA	A	Calcaneal valgus	Strengthen physical training
090	Male	Elementary School	2nd Grade	8	0.5	N	NA	A	Calcaneal valgus	Strengthen physical training
091	Male	Elementary School	2nd Grade	8	0	N	NA	N	NA	NA
092	Male	Elementary School	2nd Grade	8	1	N	NA	A	Internal tibial rotation	Strengthen physical training
093	Male	Elementary School	2nd Grade	8	0	N	NA	A	Concentrated heel load	Strengthen physical training
094	Male	Elementary School	2nd Grade	8	0	N	NA	A	Flat feet	Follow-up visit
095	Male	Elementary School	2nd Grade	7	0	N	NA	N	NA	NA
096	Male	Elementary School	2nd Grade	7	0	N	NA	N	NA	NA
097	Male	Elementary School	2nd Grade	8	0	N	NA	N	NA	NA
098	Female	Elementary School	2nd Grade	8	1	N	NA	A	Calcaneal valgus	Further medical attention at a hospital
099	Female	Elementary School	2nd Grade	8	1.5	N	NA	A	Calcaneal valgus	Further medical attention at a hospital
100	Male	Elementary School	2nd Grade	9	0	N	NA	N	NA	NA
101	Female	Elementary School	2nd Grade	7	4	N	NA	N	NA	NA
102	Female	Elementary School	2nd Grade	8	0	N	NA	A	Calcaneal varus	Strengthen physical training
103	Female	Elementary School	2nd Grade	8	0	N	NA	A	Calcaneal valgus	Strengthen physical training
104	Female	Elementary School	2nd Grade	9	0	N	NA	A	Calcaneal valgus	Strengthen physical training
105	Male	Elementary School	2nd Grade	8	0	N	NA	N	NA	NA
106	Male	Elementary School	2nd Grade	8	0	N	NA	N	NA	NA
107	Male	Elementary School	2nd Grade	8	0	N	NA	N	NA	NA
108	Female	Elementary School	2nd Grade	7	0	N	NA	N	NA	NA
109	Female	Elementary School	2nd Grade	8	3	N	NA	A	Calcaneal varus	Strengthen physical training
110	Male	Elementary School	2nd Grade	8	0	N	NA	N	NA	NA
111	Male	Elementary School	2nd Grade	8	2	N	NA	A	Flat feet	Follow-up visit
112	Male	Elementary School	2nd Grade	8	0	N	NA	N	NA	NA
113	Male	Elementary School	2nd Grade	7	0	N	NA	A	Pronation, in-toeing	Strengthen physical training
114	Male	Elementary School	2nd Grade	8	0	N	NA	A	Calcaneal varus	Further medical attention at a hospital
115	Male	Elementary School	2nd Grade	8	7	A	Further hospital treatment is necessary	N	NA	NA
116	Male	Elementary School	2nd Grade	8	0	N	NA	N	NA	NA
117	Male	Elementary School	2nd Grade	8	0	N	NA	N	NA	NA
118	Male	Elementary School	2nd Grade	8	2	N	NA	A	Calcaneal varus	Strengthen physical training
119	Male	Elementary School	2nd Grade	8	0	N	NA	A	Calcaneal varus	Strengthen physical training
120	Female	Elementary School	2nd Grade	8	0	N	NA	A	Calcaneal valgus	Strengthen physical training
121	Female	Elementary School	2nd Grade	8	1	N	NA	N	NA	NA
122	Female	Elementary School	2nd Grade	8	1	N	NA	A	Calcaneal varus	Strengthen physical training
123	Male	Elementary School	2nd Grade	8	0	N	NA	A	Calcaneal varus	Strengthen physical training
124	Female	Elementary School	2nd Grade	8	1	N	NA	N	NA	NA
125	Female	Elementary School	2nd Grade	7	3	A	Further examination or treatment is required	N	NA	NA
126	Female	Elementary School	2nd Grade	8	0	N	NA	A	Calcaneal valgus	Strengthen physical training

## Sheet: 3rd
Number	Gender	Educational stage	Grades	Ages	Spinal screening			Foot & Ankle Screening
					Scoliometer readings (°)	Results (N = Aormal, A = AbAormal)	Suggestions	Results (N = Normal, A = Abnormal)	Preliminary Diagnosis	Suggestions
001	Female	Elementary School	3rd Grade	8	4	N	NA	N	NA	NA
002	Male	Elementary School	3rd Grade	9	0	N	NA	A	Out-toeing gait	No follow-up is needed; return for evaluation if pain occurs
003	Female	Elementary School	3rd Grade	8	2	N	NA	N	NA	NA
004	Female	Elementary School	3rd Grade	8	0	N	NA	A	Hallux valgus	It is recommended to visit the hospital for a comprehensive biomechanical assessment and to be fitted with biomechanical insoles.
005	Female	Elementary School	3rd Grade	8	1	N	NA	A	Flat feet	Follow-up visit
006	Female	Elementary School	3rd Grade	8	0	N	NA	N	NA	NA
007	Female	Elementary School	3rd Grade	8	1	N	NA	N	NA	NA
008	Male	Elementary School	3rd Grade	8	2	N	NA	A	Out-toeing gait	No follow-up is needed; return for evaluation if pain occurs
009	Female	Elementary School	3rd Grade	8	0	N	NA	A	Pain in the first toes of both feet	It is recommended to visit the hospital for a comprehensive biomechanical assessment and to be fitted with biomechanical insoles.
010	Male	Elementary School	3rd Grade	8	1	N	NA	N	NA	NA
011	Male	Elementary School	3rd Grade	8	2	N	NA	N	NA	NA
012	Male	Elementary School	3rd Grade	9	0	N	NA	A	Flat feet	Follow-up visit
013	Male	Elementary School	3rd Grade	9	0	N	NA	A	Flat feet	Follow-up visit
014	Male	Elementary School	3rd Grade	8	2	N	NA	N	NA	NA
015	Male	Elementary School	3rd Grade	8	0	N	NA	N	NA	NA
016	Male	Elementary School	3rd Grade	9	0	N	NA	A	Hallux valgus	It is recommended to visit the hospital for a comprehensive biomechanical assessment and to be fitted with biomechanical insoles.
017	Female	Elementary School	3rd Grade	8	0	N	NA	A	Flat feet	Follow-up visit
018	Male	Elementary School	3rd Grade	9	0	N	NA	N	NA	NA
019	Female	Elementary School	3rd Grade	8	1	N	NA	N	NA	NA
020	Female	Elementary School	3rd Grade	8	2	N	NA	A	Flat feet, In-toeing gait	Further medical attention at a hospital
021	Female	Elementary School	3rd Grade	8	1	N	NA	N	NA	NA
022	Male	Elementary School	3rd Grade	9	1	N	NA	A	Flat feet	Follow-up visit
023	Female	Elementary School	3rd Grade	9	2	N	NA	N	NA	NA
024	Female	Elementary School	3rd Grade	9	2	N	NA	A	Flat feet	Follow-up visit
025	Female	Elementary School	3rd Grade	8	0	N	NA	A	Flat feet	Follow-up visit
026	Male	Elementary School	3rd Grade	9	0	N	NA	N	NA	NA
027	Female	Elementary School	3rd Grade	9	0	N	NA	A	Hallux valgus	It is recommended to visit the hospital for a comprehensive biomechanical assessment and to be fitted with biomechanical insoles.
028	Female	Elementary School	3rd Grade	8	0	N	NA	A	Flat feet	Follow-up visit
029	Female	Elementary School	3rd Grade	8	1	N	NA	N	NA	NA
030	Male	Elementary School	3rd Grade	9	1	N	NA	A	Flat feet	Follow-up visit
031	Male	Elementary School	3rd Grade	9	2	N	NA	N	NA	NA
032	Male	Elementary School	3rd Grade	9	0	N	NA	N	NA	NA
033	Male	Elementary School	3rd Grade	9	1	N	NA	A	Flat feet	It is recommended to visit the hospital for a comprehensive biomechanical assessment and to be fitted with biomechanical insoles.
034	Female	Elementary School	3rd Grade	8	1	N	NA	N	NA	NA
035	Male	Elementary School	3rd Grade	9	0	N	NA	N	NA	NA
036	Female	Elementary School	3rd Grade	9	2	N	NA	A	Flat feet, Hallux valgus	Follow-up visit
037	Female	Elementary School	3rd Grade	9	3	N	NA	A	Flat feet	Follow-up visit
038	Female	Elementary School	3rd Grade	8	1	N	NA	N	NA	NA
039	Male	Elementary School	3rd Grade	8	0	N	NA	A	Flat feet, Hallux valgus	It is recommended to visit the hospital for a comprehensive biomechanical assessment and to be fitted with biomechanical insoles.
040	Female	Elementary School	3rd Grade	9	0	N	NA	N	NA	NA
041	Male	Elementary School	3rd Grade	10	0	N	NA	N	NA	NA
042	Male	Elementary School	3rd Grade	9	1	N	NA	A	Flat feet	Follow-up visit
043	Female	Elementary School	3rd Grade	8	2	N	NA	N	NA	NA
044	Female	Elementary School	3rd Grade	9	1	N	NA	A	Flat feet	Follow-up visit
045	Female	Elementary School	3rd Grade	9	1	N	NA	N	NA	NA
046	Female	Elementary School	3rd Grade	8	1	N	NA	N	NA	NA
047	Female	Elementary School	3rd Grade	9	0	N	NA	N	NA	NA
048	Female	Elementary School	3rd Grade	8	0	N	NA	A	Flat feet	Follow-up visit
049	Male	Elementary School	3rd Grade	8	1	N	NA	A	Flat feet	Follow-up visit
050	Male	Elementary School	3rd Grade	8	0	N	NA	A	Foot valgus	No follow-up is needed; return for evaluation if pain occurs
051	Male	Elementary School	3rd Grade	10	0	N	NA	A	Collapsed transverse arch	No follow-up is needed; return for evaluation if pain occurs
052	Female	Elementary School	3rd Grade	9	2	N	NA	N	NA	NA
053	Female	Elementary School	3rd Grade	8	2	N	NA	N	NA	NA
054	Male	Elementary School	3rd Grade	9	0	N	NA	N	NA	NA
055	Male	Elementary School	3rd Grade	9	1	N	NA	N	NA	NA
056	Male	Elementary School	3rd Grade	8	0	N	NA	A	Flat feet	Follow-up visit
057	Female	Elementary School	3rd Grade	9	2	N	NA	A	The right calcaneus is slightly everted	No follow-up is needed; return for evaluation if pain occurs
058	Male	Elementary School	3rd Grade	9	0	N	NA	A	Collapsed transverse arch, Heel pain	It is recommended to visit the hospital for a comprehensive biomechanical assessment and to be fitted with biomechanical insoles.
059	Female	Elementary School	3rd Grade	8	0	N	NA	A	Flat feet	Follow-up visit
060	Female	Elementary School	3rd Grade	8	1	N	NA	A	Flat feet	Follow-up visit
061	Female	Elementary School	3rd Grade	8	0	N	NA	N	NA	NA
062	Female	Elementary School	3rd Grade	9	0	N	NA	N	NA	NA
063	Female	Elementary School	3rd Grade	9	1	N	NA	N	NA	NA
064	Female	Elementary School	3rd Grade	8	0	N	NA	N	NA	NA
065	Male	Elementary School	3rd Grade	9	0	N	NA	A	Out-toeing gait	No follow-up is needed; return for evaluation if pain occurs
066	Female	Elementary School	3rd Grade	9	0	N	NA	A	Flat feet	Follow-up visit
067	Male	Elementary School	3rd Grade	8	2	N	NA	A	Flat feet	Follow-up visit
068	Female	Elementary School	3rd Grade	8	0	N	NA	N	NA	NA
069	Male	Elementary School	3rd Grade	8	0	N	NA	N	NA	NA
070	Male	Elementary School	3rd Grade	8	0	N	NA	N	NA	NA
071	Female	Elementary School	3rd Grade	9	0	N	NA	A	Flat feet	Follow-up visit
072	Male	Elementary School	3rd Grade	9	2	N	NA	N	NA	NA
073	Male	Elementary School	3rd Grade	8	1	N	NA	A	Flat feet	Follow-up visit
074	Female	Elementary School	3rd Grade	10	3	N	NA	A	In-toeing gait	No follow-up is needed; return for evaluation if pain occurs
075	Female	Elementary School	3rd Grade	8	1	N	NA	N	NA	NA
076	Male	Elementary School	3rd Grade	9	1	N	NA	N	NA	NA
077	Male	Elementary School	3rd Grade	9	0	N	NA	N	NA	NA
078	Male	Elementary School	3rd Grade	9	0	N	NA	A	Tendency toward hallux valgus	It is recommended to visit the hospital for a comprehensive biomechanical assessment and to be fitted with biomechanical insoles.
079	Female	Elementary School	3rd Grade	8	0	N	NA	N	NA	NA
080	Male	Elementary School	3rd Grade	8	0	N	NA	N	NA	NA
081	Female	Elementary School	3rd Grade	9	0	N	NA	N	NA	NA
082	Female	Elementary School	3rd Grade	9	0	N	NA	N	NA	NA
083	Female	Elementary School	3rd Grade	8	0	N	NA	A	Bilateral Foot Pronation, Calcaneal valgus, Flat feet	Strengthen physical training
084	Female	Elementary School	3rd Grade	9	2	N	NA	N	NA	NA
085	Female	Elementary School	3rd Grade	8	2	N	NA	A	Pronation, Heel varus	Strengthen physical training
086	Female	Elementary School	3rd Grade	9	4	N	NA	N	NA	NA
087	Female	Elementary School	3rd Grade	8	0	N	NA	N	NA	NA
088	Female	Elementary School	3rd Grade	9	0	N	NA	A	Bilateral Foot Pronation, Calcaneal valgus	Strengthen physical training
089	Female	Elementary School	3rd Grade	8	2	N	NA	N	NA	NA
090	Female	Elementary School	3rd Grade	9	2	N	NA	A	heel valgus	heel valgus
091	Female	Elementary School	3rd Grade	8	0	N	NA	A	Flat feet, Knock-Knee	Strengthen physical training
092	Female	Elementary School	3rd Grade	9	0	N	NA	A	Hallux Valgus, Heel varus, Collapse of the longitudinal arch	Strengthen physical training
093	Female	Elementary School	3rd Grade	8	0	N	NA	N	NA	NA
094	Male	Elementary School	3rd Grade	9	0	N	NA	N	NA	NA
095	Male	Elementary School	3rd Grade	9	0	N	NA	N	NA	NA
096	Male	Elementary School	3rd Grade	8	0	N	NA	N	NA	NA
097	Male	Elementary School	3rd Grade	9	1	N	NA	N	NA	NA
098	Male	Elementary School	3rd Grade	9	0	N	NA	A	Supination	Strengthen physical training
099	Male	Elementary School	3rd Grade	9	4	N	NA	N	NA	NA
100	Male	Elementary School	3rd Grade	9	0	N	NA	A	Pronation	Strengthen physical training
101	Male	Elementary School	3rd Grade	8	0	N	NA	A	Flat feet	Follow-up visit
102	Male	Elementary School	3rd Grade	8	5	A	Further hospital treatment is necessary.	N	NA	NA
103	Male	Elementary School	3rd Grade	9	0	N	NA	A	High load on the left side	Further medical attention at a hospital
104	Male	Elementary School	3rd Grade	8	0	N	NA	A	Flat feet	Follow-up visit
105	Male	Elementary School	3rd Grade	8	0	N	NA	N	NA	NA
106	Male	Elementary School	3rd Grade	8	0	N	NA	N	NA	NA
107	Male	Elementary School	3rd Grade	9	0	N	NA	N	NA	NA
108	Male	Elementary School	3rd Grade	9	0	N	NA	N	NA	NA
109	Male	Elementary School	3rd Grade	8	0	N	NA	N	NA	NA
110	Male	Elementary School	3rd Grade	9	0	N	NA	N	NA	NA
111	Female	Elementary School	3rd Grade	8	2	N	NA	N	NA	NA
112	Female	Elementary School	3rd Grade	8	0	N	NA	N	NA	NA
113	Female	Elementary School	3rd Grade	8	3	N	NA	A	Bilateral Foot Pronation	Further medical attention at a hospital
114	Female	Elementary School	3rd Grade	8	2	N	NA	N	NA	NA
115	Female	Elementary School	3rd Grade	9	1.5	N	NA	N	NA	NA
116	Female	Elementary School	3rd Grade	9	0	N	NA	A	Calcaneal valgus	Further medical attention at a hospital
117	Female	Elementary School	3rd Grade	8	0	N	NA	A	Knock-Knee	Further medical attention at a hospital
118	Female	Elementary School	3rd Grade	9	1	N	NA	A	Bilateral Foot Pronation, Collapse of the longitudinal arch, Calcaneal valgus	Further medical attention at a hospital
119	Female	Elementary School	3rd Grade	9	0	N	NA	A	Bilateral Foot Pronation, heel valgus	Further medical attention at a hospital
120	Female	Elementary School	3rd Grade	9	6	A	Further hospital treatment is necessary.	N	NA	NA
121	Male	Elementary School	3rd Grade	8	0	N	NA	N	NA	NA
122	Male	Elementary School	3rd Grade	9	0	N	NA	N	NA	NA
123	Male	Elementary School	3rd Grade	9	2	N	NA	N	NA	NA
124	Male	Elementary School	3rd Grade	8	0	N	NA	N	NA	NA
125	Male	Elementary School	3rd Grade	9	0	N	NA	A	Supination	Further medical attention at a hospital
126	Male	Elementary School	3rd Grade	8	1	N	NA	N	NA	NA
127	Male	Elementary School	3rd Grade	9	0	N	NA	N	NA	NA
128	Male	Elementary School	3rd Grade	8	0	N	NA	N	NA	NA
129	Male	Elementary School	3rd Grade	9	0	N	NA	N	NA	NA
130	Male	Elementary School	3rd Grade	8	0	N	NA	A	Supination	Further medical attention at a hospital
131	Male	Elementary School	3rd Grade	9	0	N	NA	N	NA	NA
132	Male	Elementary School	3rd Grade	8	0	N	NA	N	NA	NA
133	Male	Elementary School	3rd Grade	9	0	N	NA	N	NA	NA
134	Male	Elementary School	3rd Grade	8	0	N	NA	N	NA	NA
135	Male	Elementary School	3rd Grade	9	1	N	NA	A	Leg Length Discrepancy	Further medical attention at a hospital
136	Male	Elementary School	3rd Grade	9	0	N	NA	A	Supination	Further medical attention at a hospital
137	Male	Elementary School	3rd Grade	9	0	N	NA	N	NA	NA
138	Male	Elementary School	3rd Grade	8	2	N	NA	A	Pronation	Further medical attention at a hospital
139	Male	Elementary School	3rd Grade	9	0	N	NA	A	Supination	Strengthen physical training

## Sheet: 4th
Number	Gender	Educational stage	Grades	Ages	Spinal screening			Foot & Ankle Screening
					Scoliometer readings (°)	Results (N = Aormal, A = AbAormal)	Suggestions	Results (N = Normal, A = Abnormal)	Preliminary Diagnosis	Suggestions
001	Male	Elementary School	4th Grade	10	1	N	NA	A	Flat feet	Follow-up visit
002	Male	Elementary School	4th Grade	9	0	N	NA	A	Flat feet	Follow-up visit
003	Female	Elementary School	4th Grade	9	0	N	NA	A	Tendency toward hallux valgus	No follow-up is needed; return for evaluation if pain occurs
004	Male	Elementary School	4th Grade	10	1	N	NA	A	Foot valgus	Follow-up visit
005	Male	Elementary School	4th Grade	10	1	N	NA	A	Out-toeing gait	No follow-up is needed; return for evaluation if pain occurs
006	Male	Elementary School	4th Grade	10	2	N	NA	N	NA	NA
007	Female	Elementary School	4th Grade	10	2	N	NA	N	NA	NA
008	Female	Elementary School	4th Grade	10	0	N	NA	N	NA	NA
009	Female	Elementary School	4th Grade	9	0	N	NA	A	Flat feet, Suspected accessory navicular bone	It is recommended to visit the hospital for a comprehensive biomechanical assessment and to be fitted with biomechanical insoles.
010	Male	Elementary School	4th Grade	11	0	N	NA	N	NA	NA
011	Male	Elementary School	4th Grade	10	2	N	NA	N	NA	NA
012	Female	Elementary School	4th Grade	9	1	N	NA	N	NA	NA
013	Female	Elementary School	4th Grade	9	5	A	Further hospital treatment is necessary	A	Flat feet, Hallux valgus	Follow-up visit
014	Female	Elementary School	4th Grade	10	0	N	NA	N	NA	NA
015	Male	Elementary School	4th Grade	9	0	N	NA	A	Out-toeing gait	No follow-up is needed; return for evaluation if pain occurs
016	Male	Elementary School	4th Grade	10	3	N	NA	N	NA	NA
017	Male	Elementary School	4th Grade	10	1	N	NA	N	NA	NA
018	Male	Elementary School	4th Grade	10	0	N	NA	A	Flat feet	Follow-up visit
019	Male	Elementary School	4th Grade	10	1	N	NA	A	Flat feet	Follow-up visit
020	Female	Elementary School	4th Grade	9	1	N	NA	A	Tendency toward hallux valgus	No follow-up is needed; return for evaluation if pain occurs
021	Female	Elementary School	4th Grade	10	0	N	NA	N	NA	NA
022	Female	Elementary School	4th Grade	11	1	N	NA	A	Flat feet	Follow-up visit
023	Male	Elementary School	4th Grade	10	0	N	NA	A	Out-toeing gait	No follow-up is needed; return for evaluation if pain occurs
024	Female	Elementary School	4th Grade	10	0	N	NA	A	Flat feet	Follow-up visit
025	Female	Elementary School	4th Grade	10	2	N	NA	A	Flat feet	Follow-up visit
026	Male	Elementary School	4th Grade	9	0	N	NA	N	NA	NA
027	Male	Elementary School	4th Grade	10	1	N	NA	N	NA	NA
028	Male	Elementary School	4th Grade	9	1	N	NA	N	NA	NA
029	Male	Elementary School	4th Grade	10	0	N	NA	N	NA	NA
030	Male	Elementary School	4th Grade	10	2	N	NA	N	NA	NA
031	Male	Elementary School	4th Grade	10	2	N	NA	N	NA	NA
032	Female	Elementary School	4th Grade	10	1	N	NA	A	Flat feet	Follow-up visit
033	Female	Elementary School	4th Grade	10	1	N	NA	N	NA	NA
034	Male	Elementary School	4th Grade	10	2	N	NA	N	NA	NA
035	Female	Elementary School	4th Grade	10	3	N	NA	A	Flat feet, In-toeing gait	It is recommended to visit the hospital for a comprehensive biomechanical assessment and to be fitted with biomechanical insoles.
036	Male	Elementary School	4th Grade	10	2	N	NA	N	NA	NA
037	Male	Elementary School	4th Grade	10	1	N	NA	N	NA	NA
038	Male	Elementary School	4th Grade	10	0	N	NA	N	NA	NA
039	Female	Elementary School	4th Grade	10	2	N	NA	N	NA	NA
040	Male	Elementary School	4th Grade	9	0	N	NA	N	NA	NA
041	Female	Elementary School	4th Grade	10	1	N	NA	A	Flat feet	Follow-up visit
042	Male	Elementary School	4th Grade	10	2	N	NA	A	Collapsed transverse arch	No follow-up is needed; return for evaluation if pain occurs
043	Female	Elementary School	4th Grade	9	0	N	NA	A	Flat feet, In-toeing gait, Tendency toward hallux valgus	It is recommended to visit the hospital for a comprehensive biomechanical assessment and to be fitted with biomechanical insoles.
044	Female	Elementary School	4th Grade	10	0	N	NA	A	Collapsed transverse arch	No follow-up is needed; return for evaluation if pain occurs
045	Male	Elementary School	4th Grade	9	1	N	NA	N	NA	NA
046	Male	Elementary School	4th Grade	10	2	N	NA	A	Flat feet, Suspected accessory navicular bone	It is recommended to visit the hospital for a comprehensive biomechanical assessment and to be fitted with biomechanical insoles.
047	Male	Elementary School	4th Grade	10	1	N	NA	A	Frequent ankle sprains	It is recommended to visit the hospital for a comprehensive biomechanical assessment and to be fitted with biomechanical insoles.
048	Male	Elementary School	4th Grade	10	1	N	NA	A	Foot valgus	Follow-up visit
049	Female	Elementary School	4th Grade	9	3	N	NA	N	NA	NA
050	Female	Elementary School	4th Grade	9	2	N	NA	A	Flat feet, Suspected accessory navicular bone	It is recommended to visit the hospital for a comprehensive biomechanical assessment and to be fitted with biomechanical insoles.
051	Female	Elementary School	4th Grade	10	2	N	NA	N	NA	NA
052	Female	Elementary School	4th Grade	10	0	N	NA	A	Foot varus	Follow-up visit
053	Female	Elementary School	4th Grade	10	2	N	NA	A	Flat feet	Follow-up visit
054	Female	Elementary School	4th Grade	10	1	N	NA	N	NA	NA
055	Female	Elementary School	4th Grade	10	0	N	NA	A	Excessive knee flexion gait	No follow-up is needed; return for evaluation if pain occurs
056	Male	Elementary School	4th Grade	9	1	N	NA	N	NA	NA
057	Female	Elementary School	4th Grade	10	1	N	NA	A	Frequent ankle sprains	It is recommended to visit the hospital for a comprehensive biomechanical assessment and to be fitted with biomechanical insoles.
058	Male	Elementary School	4th Grade	10	1	N	NA	N	NA	NA
059	Male	Elementary School	4th Grade	10	1	N	NA	N	NA	NA
060	Male	Elementary School	4th Grade	10	0	N	NA	A	Flat feet	Follow-up visit
061	Male	Elementary School	4th Grade	10	2	N	NA	A	Flat feet	Follow-up visit
062	Female	Elementary School	4th Grade	9	4	N	NA	N	NA	NA
063	Male	Elementary School	4th Grade	10	2	N	NA	N	NA	NA
064	Male	Elementary School	4th Grade	10	1	N	NA	N	NA	NA
065	Female	Elementary School	4th Grade	9	0	N	NA	N	NA	NA
066	Male	Elementary School	4th Grade	10	2	N	NA	N	NA	NA
067	Female	Elementary School	4th Grade	10	1	N	NA	A	Flat feet	Follow-up visit
068	Female	Elementary School	4th Grade	10	0	N	NA	A	Flat feet	Follow-up visit
069	Female	Elementary School	4th Grade	9	0	N	NA	N	NA	NA
070	Female	Elementary School	4th Grade	10	1	N	NA	N	NA	NA
071	Male	Elementary School	4th Grade	9	1	N	NA	A	Flat feet	Follow-up visit
072	Female	Elementary School	4th Grade	10	0	N	NA	A	Flat feet, Foot valgus	It is recommended to visit the hospital for a comprehensive biomechanical assessment and to be fitted with biomechanical insoles.
073	Female	Elementary School	4th Grade	10	1	N	NA	N	NA	NA
074	Male	Elementary School	4th Grade	10	3	N	NA	A	Supination	Strengthen physical training
075	Male	Elementary School	4th Grade	10	0	N	NA	N	NA	NA
076	Male	Elementary School	4th Grade	10	0	N	NA	A	Supination	Strengthen physical training
077	Male	Elementary School	4th Grade	10	0	N	NA	N	NA	NA
078	Male	Elementary School	4th Grade	10	0	N	NA	A	Pronation/Supination	Strengthen physical training
079	Male	Elementary School	4th Grade	9	0	N	NA	N	NA	NA
080	Male	Elementary School	4th Grade	9	0	N	NA	A	Supination	Strengthen physical training
081	Male	Elementary School	4th Grade	10	1	N	NA	N	NA	NA
082	Male	Elementary School	4th Grade	9	0	N	NA	N	NA	NA
083	Male	Elementary School	4th Grade	10	0	N	NA	N	NA	NA
084	Male	Elementary School	4th Grade	9	1	N	NA	N	NA	NA
085	Male	Elementary School	4th Grade	10	3	N	NA	N	NA	NA
086	Male	Elementary School	4th Grade	9	0	N	NA	N	NA	NA
087	Female	Elementary School	4th Grade	9	5	A	Further hospital treatment is necessary	N	NA	NA
088	Female	Elementary School	4th Grade	9	0	N	NA	N	NA	NA
089	Female	Elementary School	4th Grade	10	2	N	NA	N	NA	NA
090	Female	Elementary School	4th Grade	10	0	N	NA	N	NA	NA
091	Female	Elementary School	4th Grade	9	0	N	NA	A	Bilateral Foot Pronation, Heel varus, Flat feet	Further medical attention at a hospital
092	Female	Elementary School	4th Grade	10	4	N	NA	A	Bilateral Foot Pronation、heel valgus	Strengthen physical training
093	Female	Elementary School	4th Grade	10	4	N	NA	A	Hallux Valgus	Strengthen physical training
094	Female	Elementary School	4th Grade	10	1	N	NA	N	NA	NA
095	Female	Elementary School	4th Grade	11	0	N	NA	N	NA	NA
096	Female	Elementary School	4th Grade	9	0	N	NA	N	NA	NA
097	Female	Elementary School	4th Grade	9	0	N	NA	N	NA	NA
098	Female	Elementary School	4th Grade	9	2	N	NA	A	Hallux Valgus, Bilateral Foot Pronation	Strengthen physical training
099	Female	Elementary School	4th Grade	10	6	A	Further hospital treatment is necessary	A	Bilateral Foot Pronation, Calcaneal valgus, Hallux Valgus	Further medical attention at a hospital
100	Female	Elementary School	4th Grade	10	0	N	NA	A	Heel valgus, Pronation, Flat feet	Further medical attention at a hospital
101	Female	Elementary School	4th Grade	10	4	N	NA	A	Calcaneal varus, Supination	Further medical attention at a hospital
102	Female	Elementary School	4th Grade	10	4	A	Further hospital treatment is necessary	N	NA	NA
103	Female	Elementary School	4th Grade	10	0	N	NA	A	Calcaneal valgus, Hallux Valgus	Further medical attention at a hospital
104	Female	Elementary School	4th Grade	9	4	A	Further hospital treatment is necessary	N	NA	NA
105	Female	Elementary School	4th Grade	10	3	N	NA	A	Bilateral Foot Pronation, Calcaneal valgus, Complete collapse of the longitudinal arch	Further medical attention at a hospital
106	Female	Elementary School	4th Grade	10	2	N	NA	A	Bilateral Foot PronationFlat feet	Further medical attention at a hospital
107	Female	Elementary School	4th Grade	10	0	N	NA	A	Supination	Strengthen physical training
108	Female	Elementary School	4th Grade	9	0	N	NA	A	Collapse of the longitudinal arch	Further medical attention at a hospital
109	Female	Elementary School	4th Grade	10	1	N	NA	A	Calcaneal valgus, Collapse of the longitudinal arch, Flat feet, Bilateral Foot Pronation	Further medical attention at a hospital
110	Female	Elementary School	4th Grade	10	3	A	Further hospital treatment is necessary	N	NA	NA
111	Female	Elementary School	4th Grade	10	4	N	NA	A	Calcaneal valgus, The medial longitudinal arch is non-weight-bearing, Pronation	Further medical attention at a hospital
112	Female	Elementary School	4th Grade	10	1	N	NA	A	Bilateral Foot Pronation	Further medical attention at a hospital
113	Male	Elementary School	4th Grade	9	0	N	NA	N	NA	NA
114	Male	Elementary School	4th Grade	10	0	N	NA	N	NA	NA
115	Male	Elementary School	4th Grade	9	0	N	NA	N	NA	NA
116	Male	Elementary School	4th Grade	10	0	N	NA	N	NA	NA
117	Male	Elementary School	4th Grade	10	0	N	NA	N	NA	NA
118	Male	Elementary School	4th Grade	9	0	N	NA	N	NA	NA
119	Male	Elementary School	4th Grade	10	0	N	NA	N	NA	NA
120	Male	Elementary School	4th Grade	10	0	N	NA	N	NA	NA
121	Male	Elementary School	4th Grade	10	0	N	NA	A	Supination	Strengthen physical training
122	Male	Elementary School	4th Grade	10	0	N	NA	N	NA	NA
123	Male	Elementary School	4th Grade	10	2	N	NA	N	NA	NA
124	Female	Elementary School	4th Grade	10	2	N	NA	A	heel valgus	Strengthen physical training
125	Female	Elementary School	4th Grade	10	3	N	NA	A	Calcaneal valgus, Pronation, Complete collapse of the longitudinal arch	Further medical attention at a hospital
126	Female	Elementary School	4th Grade	10	0	N	NA	A	Calcaneal valgus, Pronation	Strengthen physical training
127	Female	Elementary School	4th Grade	10	2	N	NA	N	NA	NA
128	Female	Elementary School	4th Grade	10	3	N	NA	A	Calcaneal valgus	Strengthen physical training
129	Female	Elementary School	4th Grade	10	3	N	NA	A	Collapse of the transverse arch	Further medical attention at a hospital
130	Female	Elementary School	4th Grade	10	0	N	NA	N	NA	NA
131	Female	Elementary School	4th Grade	10	0	N	NA	N	NA	NA
132	Female	Elementary School	4th Grade	10	6	A	Further hospital treatment is necessary	N	NA	NA
133	Female	Elementary School	4th Grade	10	0	N	NA	A	Pronation, Calcaneal valgus	Strengthen physical training
134	Female	Elementary School	4th Grade	10	0	N	NA	A	Pronation, Calcaneal valgus, Complete collapse of the longitudinal arch	Further medical attention at a hospital
135	Female	Elementary School	4th Grade	10	5	A	Further hospital treatment is necessary	N	NA	NA
136	Female	Elementary School	4th Grade	10	3	A	Further hospital treatment is necessary	N	NA	NA
137	Female	Elementary School	4th Grade	10	5	A	Further hospital treatment is necessary	A	Bilateral Foot Pronation, Calcaneal valgus	Strengthen physical training
138	Male	Elementary School	4th Grade	9	0	N	NA	A	Forefoot load concentration	Strengthen physical training
139	Male	Elementary School	4th Grade	10	0	N	NA	N	NA	NA
140	Male	Elementary School	4th Grade	9	0	N	NA	A	Supination	Strengthen physical training
141	Male	Elementary School	4th Grade	10	0	N	NA	N	NA	NA
142	Male	Elementary School	4th Grade	10	1	N	NA	N	NA	NA
143	Male	Elementary School	4th Grade	9	3	N	NA	N	NA	NA
144	Male	Elementary School	4th Grade	10	0	N	NA	N	NA	NA
145	Male	Elementary School	4th Grade	10	0	N	NA	A	Flat feet	Follow-up visit
146	Male	Elementary School	4th Grade	10	0	N	NA	N	NA	NA
147	Male	Elementary School	4th Grade	10	1	N	NA	A	Pronation	Strengthen physical training
148	Male	Elementary School	4th Grade	10	7	A	Further hospital treatment is necessary	A	Supination	Strengthen physical training
149	Male	Elementary School	4th Grade	10	0	N	NA	N	NA	NA

## Sheet: 5th
Number	Gender	Educational stage	Grades	Ages	Spinal screening			Foot & Ankle Screening
					Scoliometer readings (°)	Results (N = Aormal, A = AbAormal)	Suggestions	Results (N = Normal, A = Abnormal)	Preliminary Diagnosis	Suggestions
001	Female	Elementary School	5th Grade	11	0	N	NA	N	NA	NA
002	Male	Elementary School	5th Grade	10	1	N	NA	A	Pain in both heels after an ankle sprain	Further hospital treatment is necessary.
003	Male	Elementary School	5th Grade	11	2	N	NA	N	NA	NA
004	Female	Elementary School	5th Grade	11	0	N	NA	N	NA	NA
005	Female	Elementary School	5th Grade	10	0	N	NA	A	Flat feet, Abnormal lower limb alignment	It is recommended to visit the hospital for a comprehensive biomechanical assessment and to be fitted with biomechanical insoles.
006	Female	Elementary School	5th Grade	10	1	N	NA	A	Flat feet	Follow-up visit
007	Female	Elementary School	5th Grade	10	4	N	NA	A	Flat feet	Follow-up visit
008	Female	Elementary School	5th Grade	11	3	N	NA	N	NA	NA
009	Female	Elementary School	5th Grade	10	0	N	NA	N	NA	NA
010	Female	Elementary School	5th Grade	10	5	A	Further examination or treatment is required	N	NA	NA
011	Male	Elementary School	5th Grade	10	1	N	NA	N	NA	NA
012	Male	Elementary School	5th Grade	11	2	N	NA	N	NA	NA
013	Male	Elementary School	5th Grade	11	0	N	NA	A	Flat feet	Follow-up visit
014	Male	Elementary School	5th Grade	11	4	N	NA	N	NA	NA
015	Male	Elementary School	5th Grade	10	0	N	NA	N	NA	NA
016	Male	Elementary School	5th Grade	11	0	N	NA	A	Out-toeing gait	No follow-up is needed; return for evaluation if pain occurs
017	Female	Elementary School	5th Grade	10	3	N	NA	A	Flat feet, Hallux Valgus	It is recommended to visit the hospital for a comprehensive biomechanical assessment and to be fitted with biomechanical insoles.
018	Female	Elementary School	5th Grade	10	0	N	NA	A	Tendency toward hallux valgus	No follow-up is needed; return for evaluation if pain occurs
019	Male	Elementary School	5th Grade	10	1	N	NA	A	Flat feet	It is recommended to visit the hospital for a comprehensive biomechanical assessment and to be fitted with biomechanical insoles.
020	Female	Elementary School	5th Grade	10	0	N	NA	N	NA	NA
021	Female	Elementary School	5th Grade	11	0	N	NA	N	NA	NA
022	Male	Elementary School	5th Grade	11	0	N	NA	N	NA	NA
023	Male	Elementary School	5th Grade	10	0	N	NA	N	NA	NA
024	Female	Elementary School	5th Grade	10	1	N	NA	N	NA	NA
025	Female	Elementary School	5th Grade	11	1	N	NA	A	Flat feet, Hallux valgus	Follow-up visit
026	Male	Elementary School	5th Grade	10	2	N	NA	A	Tendency toward hallux valgus	No follow-up is needed; return for evaluation if pain occurs
027	Male	Elementary School	5th Grade	11	2	N	NA	N	NA	NA
028	Female	Elementary School	5th Grade	10	2	N	NA	N	NA	NA
029	Male	Elementary School	5th Grade	11	0	N	NA	A	Foot varus	Follow-up visit
030	Female	Elementary School	5th Grade	10	1	N	NA	N	NA	NA
031	Female	Elementary School	5th Grade	10	2	N	NA	N	NA	NA
032	Female	Elementary School	5th Grade	11	2	N	NA	N	NA	NA
033	Male	Elementary School	5th Grade	11	3	N	NA	A	Flat feet	Follow-up visit
034	Male	Elementary School	5th Grade	12	2	N	NA	A	The left foot arch is slightly low	It is recommended to visit the hospital for a comprehensive biomechanical assessment and to be fitted with biomechanical insoles.
035	Male	Elementary School	5th Grade	11	3	N	NA	N	NA	NA
036	Female	Elementary School	5th Grade	10	0	N	NA	A	Foot valgus	Follow-up visit
037	Male	Elementary School	5th Grade	10	1	N	NA	A	Flat feet	Follow-up visit
038	Female	Elementary School	5th Grade	10	0	N	NA	A	Hallux valgus	No follow-up is needed; return for evaluation if pain occurs
039	Male	Elementary School	5th Grade	10	2	N	NA	A	Foot varus	Follow-up visit
040	Male	Elementary School	5th Grade	10	2	N	NA	A	Out-toeing gait	No follow-up is needed; return for evaluation if pain occurs
041	Female	Elementary School	5th Grade	11	1	N	NA	N	NA	NA
042	Female	Elementary School	5th Grade	10	0	N	NA	N	NA	NA
043	Female	Elementary School	5th Grade	12	2	N	NA	N	NA	NA
044	Female	Elementary School	5th Grade	11	2	N	NA	A	High-arched feet (pes cavus), experiencing pain in both ankles	Follow-up visit
045	Male	Elementary School	5th Grade	11	0	N	NA	A	Flat feet	It is recommended to visit the hospital for a comprehensive biomechanical assessment and to be fitted with biomechanical insoles.
046	Male	Elementary School	5th Grade	10	1	N	NA	A	Pain in the right Achilles tendon	Further hospital treatment is necessary.
047	Female	Elementary School	5th Grade	11	1	N	NA	N	NA	NA
048	Male	Elementary School	5th Grade	11	1	N	NA	A	Flat feet	Follow-up visit
049	Male	Elementary School	5th Grade	11	0	N	NA	A	Collapsed transverse arch	Follow-up visit
050	Male	Elementary School	5th Grade	11	1	N	NA	A	Out-toeing gait	No follow-up is needed; return for evaluation if pain occurs
051	Female	Elementary School	5th Grade	10	0	N	NA	N	NA	NA
052	Male	Elementary School	5th Grade	11	0	N	NA	N	NA	NA
053	Male	Elementary School	5th Grade	10	0	N	NA	A	Out-toeing gait	No follow-up is needed; return for evaluation if pain occurs
054	Male	Elementary School	5th Grade	11	2	N	NA	A	Flat feet	Follow-up visit
055	Female	Elementary School	5th Grade	10	0	N	NA	N	NA	NA
056	Male	Elementary School	5th Grade	11	0	N	NA	A	Lateral ankle pain	It is recommended to visit the hospital for a comprehensive biomechanical assessment and to be fitted with biomechanical insoles.
057	Female	Elementary School	5th Grade	11	0	N	NA	A	Collapsed transverse arch	Follow-up visit
058	Male	Elementary School	5th Grade	11	1	N	NA	A	Flat feet	Follow-up visit
059	Female	Elementary School	5th Grade	11	2	N	NA	N	NA	NA
060	Female	Elementary School	5th Grade	10	4	N	NA	A	Collapsed transverse arch	It is recommended to visit the hospital for a comprehensive biomechanical assessment and to be fitted with biomechanical insoles.
061	Female	Elementary School	5th Grade	10	3	N	NA	N	NA	NA
062	Male	Elementary School	5th Grade	11	0	N	NA	N	NA	NA
063	Male	Elementary School	5th Grade	11	1	N	NA	A	Out-toeing gait	No follow-up is needed; return for evaluation if pain occurs
064	Male	Elementary School	5th Grade	12	4	N	NA	A	Tendency toward hallux valgus, Heel bone pain	It is recommended to visit the hospital for a comprehensive biomechanical assessment and to be fitted with biomechanical insoles.
065	Male	Elementary School	5th Grade	11	1	N	NA	N	NA	NA
066	Female	Elementary School	5th Grade	11	0	N	NA	N	NA	NA
067	Female	Elementary School	5th Grade	10	0	N	NA	N	NA	NA
068	Male	Elementary School	5th Grade	10	1	N	NA	N	NA	NA
069	Female	Elementary School	5th Grade	11	0	N	NA	A	Flat feet	Follow-up visit
070	Male	Elementary School	5th Grade	11	0	N	NA	N	NA	NA
071	Female	Elementary School	5th Grade	11	1	N	NA	N	NA	NA
072	Male	Elementary School	5th Grade	11	0	N	NA	N	NA	NA
073	Female	Elementary School	5th Grade	11	0	N	NA	A	Slightly high arch	No follow-up is needed; return for evaluation if pain occurs
074	Male	Elementary School	5th Grade	11	1	N	NA	N	NA	NA
075	Female	Elementary School	5th Grade	10	0	N	NA	A	Flat feet, Hallux valgus	Follow-up visit
076	Male	Elementary School	5th Grade	10	2	N	NA	N	NA	NA
077	Male	Elementary School	5th Grade	12	1	N	NA	A	Foot valgus	Follow-up visit
078	Male	Elementary School	5th Grade	11	0	N	NA	A	Foot valgus, Out-toeing gait	It is recommended to visit the hospital for a comprehensive biomechanical assessment and to be fitted with biomechanical insoles.
079	Male	Elementary School	5th Grade	11	1	N	NA	A	Flat feet	Follow-up visit
080	Male	Elementary School	5th Grade	10	1	N	NA	N	NA	NA
081	Male	Elementary School	5th Grade	10	1	N	NA	A	Collapsed transverse arch	Follow-up visit
082	Female	Elementary School	5th Grade	10	0	N	NA	A	Tendency toward hallux valgus	It is recommended to visit the hospital for a comprehensive biomechanical assessment and to be fitted with biomechanical insoles.
083	Male	Elementary School	5th Grade	11	2	N	NA	A	Flat feet	Follow-up visit
084	Female	Elementary School	5th Grade	10	1	N	NA	A	Flat feet, Foot valgus	It is recommended to visit the hospital for a comprehensive biomechanical assessment and to be fitted with biomechanical insoles.
085	Male	Elementary School	5th Grade	10	0	N	NA	N	NA	NA
086	Female	Elementary School	5th Grade	10	0	N	NA	N	NA	NA
087	Male	Elementary School	5th Grade	11	0	N	NA	N	NA	NA
088	Female	Elementary School	5th Grade	11	0	N	NA	N	NA	NA
089	Female	Elementary School	5th Grade	11	0	N	NA	N	NA	NA
090	Female	Elementary School	5th Grade	11	4	N	Strengthen physical training	A	Bilateral Foot Pronation, Hallux Valgus, Flat feet	Strengthen physical training
091	Female	Elementary School	5th Grade	11	0	N	Strengthen physical training	A	Calcaneal valgus, Pronation	Strengthen physical training
092	Female	Elementary School	5th Grade	11	0	N	NA	A	Bilateral Foot Pronation	Strengthen physical training
093	Female	Elementary School	5th Grade	10	1	N	NA	A	Supination	Strengthen physical training
094	Female	Elementary School	5th Grade	11	0	N	NA	A	Bilateral heel valgus, Pronation, Severe collapse of the longitudinal arch, Flat feet, Knock-Knee	Strengthen physical training
095	Female	Elementary School	5th Grade	12	3	N	NA	A	Hallux Valgus	Strengthen physical training
096	Female	Elementary School	5th Grade	10	0	N	NA	N	NA	NA
097	Male	Elementary School	5th Grade	11	0	N	NA	N	NA	NA
098	Male	Elementary School	5th Grade	10	0	N	NA	A	Supination	Strengthen physical training
099	Male	Elementary School	5th Grade	11	0	N	NA	A	Supination	Strengthen physical training
100	Male	Elementary School	5th Grade	11	0	N	NA	N	NA	NA
101	Male	Elementary School	5th Grade	11	1	N	NA	A	Supination	Strengthen physical training
102	Male	Elementary School	5th Grade	11	0	N	NA	A	Pronation	Strengthen physical training
103	Male	Elementary School	5th Grade	11	0	N	NA	A	Pronation	Strengthen physical training
104	Male	Elementary School	5th Grade	10	0	N	NA	A	Abnormal appearance	Follow-up visit
105	Male	Elementary School	5th Grade	11	1	N	NA	A	Abnormal appearance	Follow-up visit
106	Male	Elementary School	5th Grade	10	0	N	NA	A	Pronation	Strengthen physical training
107	Male	Elementary School	5th Grade	11	0	N	NA	N	NA	NA
108	Male	Elementary School	5th Grade	10	0	N	NA	A	Abnormal appearance	Follow-up visit
109	Male	Elementary School	5th Grade	10	0	N	NA	N	NA	NA
110	Female	Elementary School	5th Grade	11	0	N	NA	A	Abnormal appearance	Follow-up visit
111	Female	Elementary School	5th Grade	11	1	N	NA	N	NA	NA
112	Female	Elementary School	5th Grade	10	0	N	NA	N	NA	NA
113	Male	Elementary School	5th Grade	11	5	N	Strengthen physical training	A	Flat feet	Follow-up visit
114	Female	Elementary School	5th Grade	11	7	A	Further examination or treatment is required	A	Knock-Knee, Calcaneal valgus, Hallux Valgus	Further medical attention at a hospital
115	Male	Elementary School	5th Grade	11	7	A	Further examination or treatment is required	A	Abnormal appearance	Follow-up visit
116	Female	Elementary School	5th Grade	11	4	A	Further examination or treatment is required	A	Abnormal appearance	Follow-up visit
117	Female	Elementary School	5th Grade	11	4	N	Strengthen physical training	N	NA	NA
118	Male	Elementary School	5th Grade	11	7	A	Further examination or treatment is required	A	Abnormal appearance	Follow-up visit
119	Female	Elementary School	5th Grade	10	0	N	NA	A	heel valgus, Pronation, Collapse of the transverse arch, Hallux Valgus	Further medical attention at a hospital
120	Female	Elementary School	5th Grade	11	0	N	NA	A	Hallux Valgus	Strengthen physical training
121	Female	Elementary School	5th Grade	11	4	N	NA	A	Calcaneal valgus, Pronation	Further medical attention at a hospital
122	Female	Elementary School	5th Grade	11	0	N	NA	N	NA	NA
123	Female	Elementary School	5th Grade	11	2	N	NA	A	Bilateral Foot Pronation	Further medical attention at a hospital
124	Female	Elementary School	5th Grade	11	0	N	NA	A	Knock-Knee, Pronation	Further medical attention at a hospital
125	Female	Elementary School	5th Grade	10	4	N	Strengthen physical training	N	NA	NA
126	Male	Elementary School	5th Grade	11	0	N	NA	N	NA	NA
127	Male	Elementary School	5th Grade	11	0	N	NA	A	Abnormal appearance	Follow-up visit
128	Male	Elementary School	5th Grade	11	0	N	NA	A	Flat feet	Follow-up visit
129	Male	Elementary School	5th Grade	11	0	N	NA	N	NA	NA
130	Male	Elementary School	5th Grade	11	0	N	NA	N	NA	NA
131	Male	Elementary School	5th Grade	10	0	N	NA	N	NA	NA
132	Male	Elementary School	5th Grade	11	0	N	NA	N	NA	NA
133	Male	Elementary School	5th Grade	10	0	N	NA	N	NA	NA
134	Male	Elementary School	5th Grade	11	0	N	NA	N	NA	NA
135	Male	Elementary School	5th Grade	10	0	N	NA	A	Abnormal appearance	Follow-up visit
136	Male	Elementary School	5th Grade	10	0	N	NA	N	NA	NA
137	Female	Elementary School	5th Grade	11	3	N	NA	A	Bilateral Foot Pronation, Flat feet	Further medical attention at a hospital
138	Female	Elementary School	5th Grade	10	1	N	NA	A	Supination, Collapse of the transverse arch	Further medical attention at a hospital
139	Female	Elementary School	5th Grade	11	6	N	NA	N	NA	NA
140	Male	Elementary School	5th Grade	10	0	N	NA	A	Abnormal appearance	Strengthen physical training
141	Male	Elementary School	5th Grade	10	0	N	NA	A	Abnormal appearance	Strengthen physical training
142	Male	Elementary School	5th Grade	11	0	N	NA	A	Abnormal appearance	Strengthen physical training
143	Male	Elementary School	5th Grade	10	0	N	NA	A	Flat feet	Follow-up visit
144	Male	Elementary School	5th Grade	11	2	N	NA	A	Abnormal appearance	Follow-up visit
145	Male	Elementary School	5th Grade	10	0	N	NA	A	Abnormal appearance	Follow-up visit
146	Male	Elementary School	5th Grade	11	0	N	NA	A	Abnormal appearance	Follow-up visit
147	Male	Elementary School	5th Grade	12	0	N	NA	A	High pressure in the right midfoot, abnormal midfoot loading	Further medical attention at a hospital
148	Male	Elementary School	5th Grade	11	2	N	NA	N	NA	NA
149	Male	Elementary School	5th Grade	10	0	N	NA	N	NA	NA
150	Male	Elementary School	5th Grade	11	1	N	NA	N	NA	NA
151	Male	Elementary School	5th Grade	11	0	N	NA	N	NA	NA
152	Female	Elementary School	5th Grade	11	2	N	NA	N	NA	NA
153	Female	Elementary School	5th Grade	11	4	N	Strengthen physical training	A	Medial ankle pain	Strengthen physical training
154	Female	Elementary School	5th Grade	11	5	N	Strengthen physical training	N	NA	NA
155	Female	Elementary School	5th Grade	11	3	N	Strengthen physical training	N	NA	NA
156	Female	Elementary School	5th Grade	11	0	N	NA	N	NA	NA
157	Female	Elementary School	5th Grade	10	0	N	NA	N	NA	NA
158	Female	Elementary School	5th Grade	12	2	N	NA	N	NA	NA
159	Female	Elementary School	5th Grade	11	0	N	NA	N	NA	NA
160	Female	Elementary School	5th Grade	11	0	N	NA	A	Bilateral Foot Pronation, Collapse of the longitudinal arch, Calcaneal valgus, Flat feet	Further medical attention at a hospital
161	Male	Elementary School	5th Grade	10	5	N	Strengthen physical training	A	Abnormal appearance	Strengthen physical training
162	Male	Elementary School	5th Grade	11	0	N	NA	A	Abnormal hindfoot loading	Further medical attention at a hospital
163	Male	Elementary School	5th Grade	11	0	N	NA	N	NA	NA
164	Female	Elementary School	5th Grade	11	4	N	NA	A	Bilateral Foot Pronation, Both the longitudinal arch and transverse arch have completely collapsed, Flat feet	Further medical attention at a hospital
165	Male	Elementary School	5th Grade	11	0	N	NA	A	Abnormal appearance	Strengthen physical training
166	Male	Elementary School	5th Grade	11	1	N	NA	N	NA	NA
167	Male	Elementary School	5th Grade	11	1	N	NA	N	NA	NA
168	Male	Elementary School	5th Grade	11	0	N	NA	A	Abnormal appearance	Strengthen physical training
169	Male	Elementary School	5th Grade	10	2	N	NA	N	NA	NA
170	Male	Elementary School	5th Grade	10	0	N	NA	A	The right arch is lower	Follow-up visit
171	Male	Elementary School	5th Grade	10	0	N	NA	N	NA	NA
172	Male	Elementary School	5th Grade	10	0	N	NA	A	Pronation, Flat feet	Further medical attention at a hospital
173	Female	Elementary School	5th Grade	10	2	N	Strengthen physical training	A	Bilateral Foot Pronation, Calcaneal valgus, Flat feet	Further medical attention at a hospital
174	Female	Elementary School	5th Grade	11	5	N	Strengthen physical training	N	NA	NA
175	Female	Elementary School	5th Grade	11	1	N	NA	A	Bilateral Foot Pronation, Flat feet, Hallux Valgus	Further medical attention at a hospital
176	Female	Elementary School	5th Grade	11	3	N	NA	A	Hallux Valgus, Pronation, heel valgus	Further medical attention at a hospital
177	Female	Elementary School	5th Grade	11	4	N	NA	N	NA	NA
178	Female	Elementary School	5th Grade	11	4	N	NA	N	NA	NA
179	Female	Elementary School	5th Grade	10	1	N	NA	A	Abnormal appearance	Strengthen physical training
180	Female	Elementary School	5th Grade	10	0	N	NA	N	NA	NA
181	Female	Elementary School	5th Grade	11	3	N	NA	A	Bilateral Foot Pronation, Both the longitudinal arch and transverse arch have completely collapsed, Flat feet,	Further medical attention at a hospital

## Sheet: 6th
Number	Gender	Educational stage	Grades	Ages	Spinal screening			Foot & Ankle Screening
					Scoliometer readings (°)	Results (N = Aormal, A = AbAormal)	Suggestions	Results (N = Normal, A = Abnormal)	Preliminary Diagnosis	Suggestions
001	Female	Elementary School	6th Grade	12	1	N	NA	N	NA	NA
002	Female	Elementary School	6th Grade	12	0	N	NA	N	NA	NA
003	Female	Elementary School	6th Grade	12	0	N	NA	N	NA	NA
004	Female	Elementary School	6th Grade	12	1	N	NA	N	NA	NA
005	Male	Elementary School	6th Grade	12	1	N	NA	N	NA	NA
006	Female	Elementary School	6th Grade	11	0	N	NA	N	NA	NA
007	Male	Elementary School	6th Grade	11	1	N	NA	N	NA	NA
008	Male	Elementary School	6th Grade	12	2	N	NA	N	NA	NA
009	Male	Elementary School	6th Grade	12	1	N	NA	A	Flat feet, Suspected accessory navicular bone	It is recommended to visit the hospital for a comprehensive biomechanical assessment and to be fitted with biomechanical insoles.
010	Male	Elementary School	6th Grade	11	0	N	NA	A	Tendency toward hallux valgus	It is recommended to visit the hospital for a comprehensive biomechanical assessment and to be fitted with biomechanical insoles.
011	Female	Elementary School	6th Grade	12	0	N	NA	N	NA	NA
012	Female	Elementary School	6th Grade	12	1	N	NA	N	NA	NA
013	Female	Elementary School	6th Grade	11	1	N	NA	N	NA	NA
014	Male	Elementary School	6th Grade	12	0	N	NA	A	Hallux valgus	It is recommended to visit the hospital for a comprehensive biomechanical assessment and to be fitted with biomechanical insoles.
015	Female	Elementary School	6th Grade	12	2	N	NA	A	Flat feet	Follow-up visit
016	Male	Elementary School	6th Grade	12	2	N	NA	A	Flat feet	Further hospital treatment is necessary.
017	Female	Elementary School	6th Grade	12	0	N	NA	A	Flat feet, Foot valgus	It is recommended to visit the hospital for a comprehensive biomechanical assessment and to be fitted with biomechanical insoles.
018	Male	Elementary School	6th Grade	12	0	N	NA	A	Pain in both heels	It is recommended to visit the hospital for a comprehensive biomechanical assessment and to be fitted with biomechanical insoles.
019	Female	Elementary School	6th Grade	12	0	N	NA	N	NA	NA
020	Male	Elementary School	6th Grade	12	0	N	NA	A	Flat feet	Follow-up visit
021	Male	Elementary School	6th Grade	12	1	N	NA	A	Flat feet	Further hospital treatment is necessary.
022	Female	Elementary School	6th Grade	12	3	N	NA	N	NA	NA
023	Male	Elementary School	6th Grade	12	>7	A	Further examination or treatment is required	N	NA	NA
024	Male	Elementary School	6th Grade	11	0	N	NA	A	Flat feet	It is recommended to visit the hospital for a comprehensive biomechanical assessment and to be fitted with biomechanical insoles.
025	Male	Elementary School	6th Grade	12	2	N	NA	A	Flat feet, Foot valgus	Follow-up visit
026	Male	Elementary School	6th Grade	13	4	N	NA	A	Flat feet, Pain in the right fifth metatarsophalangeal joint after exercise	It is recommended to visit the hospital for a comprehensive biomechanical assessment and to be fitted with biomechanical insoles.
027	Male	Elementary School	6th Grade	12	1	N	NA	A	Flat feet	Follow-up visit
028	Female	Elementary School	6th Grade	12	1	N	NA	A	High-Arched Foot, Foot varus	It is recommended to visit the hospital for a comprehensive biomechanical assessment and to be fitted with biomechanical insoles.
029	Female	Elementary School	6th Grade	11	0	N	NA	A	Hallux valgus	No follow-up is needed; return for evaluation if pain occurs
030	Female	Elementary School	6th Grade	12	0	N	NA	N	NA	NA
031	Male	Elementary School	6th Grade	12	4	N	NA	A	Flat feet, Out-toeing gait	Follow-up visit
032	Female	Elementary School	6th Grade	11	0	N	NA	A	Tendency toward hallux valgus	It is recommended to visit the hospital for a comprehensive biomechanical assessment and to be fitted with biomechanical insoles.
033	Female	Elementary School	6th Grade	12	1	N	NA	N	NA	NA
034	Female	Elementary School	6th Grade	11	0	N	NA	A	Flat feet, Heel valgus	It is recommended to visit the hospital for a comprehensive biomechanical assessment and to be fitted with biomechanical insoles.
035	Male	Elementary School	6th Grade	11	0	N	NA	A	Flat feet	Follow-up visit
036	Male	Elementary School	6th Grade	11	2	N	NA	N	NA	NA
037	Female	Elementary School	6th Grade	12	0	N	NA	A	Flat feet	Follow-up visit
038	Male	Elementary School	6th Grade	12	0	N	NA	N	NA	NA
039	Female	Elementary School	6th Grade	12	2	N	NA	N	NA	NA
040	Female	Elementary School	6th Grade	11	1	N	NA	A	Flat feet, Ankle instability	It is recommended to visit the hospital for a comprehensive biomechanical assessment and to be fitted with biomechanical insoles.
041	Female	Elementary School	6th Grade	11	1	N	NA	A	Flat feet	Follow-up visit
042	Male	Elementary School	6th Grade	12	1	N	NA	N	NA	NA
043	Male	Elementary School	6th Grade	12	2	N	NA	N	NA	NA
044	Male	Elementary School	6th Grade	12	2	N	NA	A	Excessive knee flexion gait	Follow-up visit
045	Male	Elementary School	6th Grade	12	3	N	NA	N	NA	NA
046	Male	Elementary School	6th Grade	12	3	N	NA	A	Foot pain after prolonged walking	Follow-up visit
047	Male	Elementary School	6th Grade	12	0	N	NA	N	NA	NA
048	Female	Elementary School	6th Grade	11	0	N	NA	A	Flat feet	It is recommended to visit the hospital for a comprehensive biomechanical assessment and to be fitted with biomechanical insoles.
049	Male	Elementary School	6th Grade	12	2	N	NA	A	Lower limb alignment issue	Follow-up visit
050	Male	Elementary School	6th Grade	11	1	N	NA	N	NA	NA
051	Female	Elementary School	6th Grade	11	0	N	NA	N	NA	NA
052	Female	Elementary School	6th Grade	11	0	N	NA	A	Collapsed transverse arch	Follow-up visit
053	Male	Elementary School	6th Grade	12	0	N	NA	A	Foot pronation	Follow-up visit
054	Male	Elementary School	6th Grade	12	2	N	NA	A	Flat feet, Out-toeing gait, Tendency toward hallux valgus	It is recommended to visit the hospital for a comprehensive biomechanical assessment and to be fitted with biomechanical insoles.
055	Female	Elementary School	6th Grade	11	0	N	NA	N	NA	NA
056	Female	Elementary School	6th Grade	11	0	N	NA	A	Hallux valgus	Follow-up visit
057	Female	Elementary School	6th Grade	12	>7	A	Further examination or treatment is required	N	NA	NA
058	Female	Elementary School	6th Grade	12	1	N	NA	A	Flat feet	It is recommended to visit the hospital for a comprehensive biomechanical assessment and to be fitted with biomechanical insoles.
059	Male	Elementary School	6th Grade	12	0	N	NA	A	Out-toeing gait, Hallux Valgus，Suspected accessory navicular bone	It is recommended to visit the hospital for a comprehensive biomechanical assessment and to be fitted with biomechanical insoles.
060	Male	Elementary School	6th Grade	12	0	N	NA	A	Flat feet	Follow-up visit
061	Female	Elementary School	6th Grade	12	0	N	NA	N	NA	NA
062	Female	Elementary School	6th Grade	12	3	N	NA	A	Foot valgus	Follow-up visit
063	Male	Elementary School	6th Grade	11	2	N	NA	N	NA	NA
064	Male	Elementary School	6th Grade	12	4	N	NA	N	NA	NA
065	Male	Elementary School	6th Grade	12	3	N	NA	N	NA	NA
066	Female	Elementary School	6th Grade	12	0	N	NA	N	NA	NA
067	Female	Elementary School	6th Grade	12	0	N	NA	N	NA	NA
068	Female	Elementary School	6th Grade	12	1	N	NA	A	Flat feet, Hallux valgus	Follow-up visit
069	Female	Elementary School	6th Grade	12	0	N	NA	N	NA	NA
070	Female	Elementary School	6th Grade	11	3	N	NA	N	NA	NA
071	Male	Elementary School	6th Grade	11	0	N	NA	N	NA	NA
072	Female	Elementary School	6th Grade	11	0	N	NA	N	NA	NA
073	Male	Elementary School	6th Grade	11	0	N	NA	N	NA	NA
074	Female	Elementary School	6th Grade	11	0	N	NA	A	Flat feet	Follow-up visit
075	Male	Elementary School	6th Grade	12	3	N	NA	N	NA	NA
076	Female	Elementary School	6th Grade	12	1	N	NA	A	Flat feet	Follow-up visit
077	Male	Elementary School	6th Grade	11	0	N	NA	A	Flat feet, Foot varus	It is recommended to visit the hospital for a comprehensive biomechanical assessment and to be fitted with biomechanical insoles.
078	Male	Elementary School	6th Grade	11	0	N	NA	N	NA	NA
079	Female	Elementary School	6th Grade	12	0	N	NA	A	Flat feet, Foot valgus	It is recommended to visit the hospital for a comprehensive biomechanical assessment and to be fitted with biomechanical insoles.
080	Male	Elementary School	6th Grade	11	0	N	NA	N	NA	NA
081	Female	Elementary School	6th Grade	11	0	N	NA	N	NA	NA
082	Male	Elementary School	6th Grade	11	1	N	NA	N	NA	NA
083	Female	Elementary School	6th Grade	12	1	N	NA	N	NA	NA
084	Female	Elementary School	6th Grade	12	0	N	NA	N	NA	NA
085	Female	Elementary School	6th Grade	12	0	N	NA	A	Ankle pain after exercise	It is recommended to visit the hospital for a comprehensive biomechanical assessment and to be fitted with biomechanical insoles.
086	Female	Elementary School	6th Grade	11	0	N	NA	N	NA	NA
087	Female	Elementary School	6th Grade	12	0	N	NA	N	NA	NA
088	Female	Elementary School	6th Grade	12		N	NA	N	NA	NA
089	Female	Elementary School	6th Grade	11	1	N	NA	N	NA	NA
090	Female	Elementary School	6th Grade	12	1	N	NA	N	NA	NA
091	Male	Elementary School	6th Grade	12	0	N	NA	N	NA	NA
092	Male	Elementary School	6th Grade	11	0	N	NA	N	NA	NA
093	Male	Elementary School	6th Grade	11	0	N	NA	N	NA	NA
094	Male	Elementary School	6th Grade	11	0	N	NA	N	NA	NA
095	Male	Elementary School	6th Grade	11	0	N	NA	A	High pressure on the right midfoot	Strengthen physical training
096	Male	Elementary School	6th Grade	12		N	NA	N	NA	NA
097	Male	Elementary School	6th Grade	12	0	N	NA	N	NA	NA
098	Male	Elementary School	6th Grade	11	0	N	NA	N	NA	NA
099	Male	Elementary School	6th Grade	12	0	N	NA	N	NA	NA
100	Male	Elementary School	6th Grade	12		N	NA	N	NA	NA
101	Male	Elementary School	6th Grade	12	0	N	NA	N	NA	NA
102	Male	Elementary School	6th Grade	12		N	NA	N	NA	NA
103	Male	Elementary School	6th Grade	12	0	N	NA	A	Supination	Strengthen physical training
104	Female	Elementary School	6th Grade	12	2	N	NA	A	Pronation, Hallux Valgus	Strengthen physical training
105	Female	Elementary School	6th Grade	11		N	NA	A	Hallux Valgus, Bilateral Foot Pronation, heel valgus	Strengthen physical training
106	Female	Elementary School	6th Grade	11	5	N	NA	A	heel valgus, Pronation	Strengthen physical training
107	Female	Elementary School	6th Grade	12	0	N	NA	A	Supination	Strengthen physical training
108	Female	Elementary School	6th Grade	12	3	N	NA	A	Calcaneal valgus, Collapse of the longitudinal arch, Flat feet	Further medical attention at a hospital
109	Female	Elementary School	6th Grade	12	3	N	NA	A	Bilateral Foot Pronation, Calcaneal valgus, Hallux Valgus	Further medical attention at a hospital
110	Female	Elementary School	6th Grade	12	5	A	Further examination or treatment is required	N	NA	NA
111	Male	Elementary School	6th Grade	12	5	A	Further examination or treatment is required	A	Elevated preload	Strengthen physical training
112	Male	Elementary School	6th Grade	11	2	N	Strengthen physical training	N	NA	NA
113	Female	Elementary School	6th Grade	12	4	N	NA	A	Pronation	Strengthen physical training
114	Female	Elementary School	6th Grade	11	0	N	NA	A	Bilateral Foot Pronation, Severe collapse of the longitudinal arch, Flat feet	Further medical attention at a hospital
115	Female	Elementary School	6th Grade	12	0	N	NA	N	NA	NA
116	Female	Elementary School	6th Grade	12	2	N	NA	N	NA	NA
117	Female	Elementary School	6th Grade	12	1	N	NA	N	NA	NA
118	Female	Elementary School	6th Grade	12	2	N	NA	A	Bilateral Foot Pronation	Strengthen physical training
119	Female	Elementary School	6th Grade	11	4	A	Further examination or treatment is required	A	Bilateral Foot Pronation	Strengthen physical training
120	Male	Elementary School	6th Grade	12	0	N	NA	N	NA	NA
121	Male	Elementary School	6th Grade	12	0	N	NA	N	NA	NA
122	Male	Elementary School	6th Grade	12	0	N	NA	A	Increased heel load	Strengthen physical training
123	Male	Elementary School	6th Grade	12	0	N	NA	A	Supination	Strengthen physical training
124	Male	Elementary School	6th Grade	12	1	N	NA	N	NA	NA
125	Male	Elementary School	6th Grade	12	0	N	NA	N	NA	NA
126	Male	Elementary School	6th Grade	11	3	N	NA	A	Supination	Strengthen physical training
127	Female	Elementary School	6th Grade	12	2	A	Further examination or treatment is required	N	NA	NA
128	Female	Elementary School	6th Grade	12	6	A	Further examination or treatment is required	A	Bilateral Foot Pronation	Strengthen physical training
129	Female	Elementary School	6th Grade	12	1	N	NA	A	Bilateral Foot Pronation, Hallux Valgus	Strengthen physical training
130	Female	Elementary School	6th Grade	12	0	N	NA	A	Bilateral Foot Pronation, Calcaneal valgus, Hallux Valgus	Further medical attention at a hospital
131	Female	Elementary School	6th Grade	12	3	N	Strengthen physical training	A	Bilateral Foot Pronation, Severe bilateral heel valgus, Complete collapse of the longitudinal arch, Flat feet, Hallux Valgus	Further medical attention at a hospital
132	Male	Elementary School	6th Grade	11	1	N	NA	N	NA	NA
133	Male	Elementary School	6th Grade	11	0	N	NA	A	Flat feet	Further medical attention at a hospital
134	Male	Elementary School	6th Grade	12	0	N	NA	N	NA	NA
135	Male	Elementary School	6th Grade	11	0	N	NA	N	NA	NA
136	Male	Elementary School	6th Grade	12	0	N	NA	N	NA	NA
137	Male	Elementary School	6th Grade	12	0	N	NA	N	NA	NA
138	Male	Elementary School	6th Grade	12	0	N	NA	N	NA	NA
139	Male	Elementary School	6th Grade	12	0	N	NA	N	NA	NA
140	Male	Elementary School	6th Grade	11	0	N	NA	N	NA	NA
141	Female	Elementary School	6th Grade	12	0	N	NA	N	NA	NA
142	Female	Elementary School	6th Grade	11	0	N	NA	N	NA	NA
143	Female	Elementary School	6th Grade	12	0	N	NA	N	NA	NA
144	Female	Elementary School	6th Grade	11	1	N	NA	N	NA	NA
145	Female	Elementary School	6th Grade	12	0	N	NA	A	Bilateral Foot Pronation, Collapse of the transverse arch	Further medical attention at a hospital
146	Female	Elementary School	6th Grade	11	2	N	NA	N	NA	NA
147	Female	Elementary School	6th Grade	12	3	N	NA	N	NA	NA
148	Female	Elementary School	6th Grade	12	1	N	NA	N	NA	NA
149	Female	Elementary School	6th Grade	12	0	N	NA	N	NA	NA
150	Female	Elementary School	6th Grade	12	1	N	NA	N	NA	NA
151	Female	Elementary School	6th Grade	11	1	N	NA	A	Left foot in-toeing	Strengthen physical training
152	Female	Elementary School	6th Grade	12	4	N	NA	A	Bilateral heel valgus, Complete collapse of the longitudinal arch, Pronation	Further medical attention at a hospital
153	Female	Elementary School	6th Grade	11	5	A	Further examination or treatment is required	A	Bilateral Foot Pronation, Complete collapse of the longitudinal arch, Flat feet	Further medical attention at a hospital
154	Male	Elementary School	6th Grade	12	0	N	NA	N	NA	NA
155	Male	Elementary School	6th Grade	12	2	N	NA	N	NA	NA
156	Male	Elementary School	6th Grade	12	0	N	NA	N	NA	NA
157	Male	Elementary School	6th Grade	12	0	N	NA	N	NA	NA
158	Male	Elementary School	6th Grade	12	0	N	NA	N	NA	NA
159	Male	Elementary School	6th Grade	12	0	N	NA	N	NA	NA
160	Male	Elementary School	6th Grade	12	0	N	NA	N	NA	NA
161	Male	Elementary School	6th Grade	11	0	N	NA	N	NA	NA
162	Male	Elementary School	6th Grade	12	0	N	NA	N	NA	NA
163	Male	Elementary School	6th Grade	12	0	N	NA	N	NA	NA
164	Male	Elementary School	6th Grade	12	0	N	NA	N	NA	NA
165	Male	Elementary School	6th Grade	11	0	N	NA	N	NA	NA
166	Male	Elementary School	6th Grade	12	3	N	NA	A	Supination, excessive anterior arch pressure	Further medical attention at a hospital

## Sheet: 7th
Number	Gender	Educational stage	Grades	Ages	Spinal screening			Foot & Ankle Screening
					Scoliometer readings (°)	Results (N = Aormal, A = AbAormal)	Suggestions	Results (N = Normal, A = Abnormal)	Preliminary Diagnosis	Suggestions
001	Male	Junior High School	7th Grade	13	0	N	NA	N	NA	NA
002	Female	Junior High School	7th Grade	13	0	N	NA	N	NA	NA
003	Male	Junior High School	7th Grade	13	1	N	NA	N	NA	NA
004	Male	Junior High School	7th Grade	13	3	N	NA	N	NA	NA
005	Female	Junior High School	7th Grade	13	0	N	NA	A	Hallux Valgus	No follow-up is needed; return for evaluation if pain occurs
006	Male	Junior High School	7th Grade	13	1	N	NA	A	Hallux valgus	No follow-up is needed; return for evaluation if pain occurs
007	Female	Junior High School	7th Grade	13	1	N	NA	N	NA	NA
008	Male	Junior High School	7th Grade	13	2	N	NA	N	NA	NA
009	Male	Junior High School	7th Grade	13	1	N	NA	A	Foot valgus	Follow-up visit
010	Male	Junior High School	7th Grade	13	1	N	NA	N	NA	NA
011	Male	Junior High School	7th Grade	12	1	N	NA	N	NA	NA
012	Female	Junior High School	7th Grade	13	0	N	NA	N	NA	NA
013	Male	Junior High School	7th Grade	13	1	N	NA	A	Flat feet, Foot valgus	Follow-up visit
014	Female	Junior High School	7th Grade	12	2	N	NA	A	Hallux Valgus	It is recommended to visit the hospital for a comprehensive biomechanical assessment and to be fitted with biomechanical insoles.
015	Male	Junior High School	7th Grade	13	1	N	NA	N	NA	NA
016	Female	Junior High School	7th Grade	13	0	N	NA	A	Hallux Valgus	No follow-up is needed; return for evaluation if pain occurs
017	Male	Junior High School	7th Grade	13	1	N	NA	A	Flat feet, Foot valgus	It is recommended to visit the hospital for a comprehensive biomechanical assessment and to be fitted with biomechanical insoles.
018	Female	Junior High School	7th Grade	12	2	N	NA	N	NA	NA
019	Female	Junior High School	7th Grade	12	0	N	NA	A	Out-toeing gait	Follow-up visit
020	Female	Junior High School	7th Grade	13	0	N	NA	N	NA	NA
021	Female	Junior High School	7th Grade	13	0	N	NA	A	Flat feet	It is recommended to visit the hospital for a comprehensive biomechanical assessment and to be fitted with biomechanical insoles.
022	Female	Junior High School	7th Grade	12	0	N	NA	N	NA	NA
023	Male	Junior High School	7th Grade	13	3	N	NA	A	Flat feet	Follow-up visit
024	Female	Junior High School	7th Grade	13	6	A	Further examination or treatment is required	A	Morton's foot	No follow-up is needed; return for evaluation if pain occurs
025	Female	Junior High School	7th Grade	12	0	N	NA	N	NA	NA
026	Male	Junior High School	7th Grade	12	0	N	NA	A	Abnormal thumb morphology	No follow-up is needed; return for evaluation if pain occurs
027	Female	Junior High School	7th Grade	13	0	N	NA	A	Hallux valgus	No follow-up is needed; return for evaluation if pain occurs
028	Female	Junior High School	7th Grade	12	0	N	NA	N	NA	NA
029	Male	Junior High School	7th Grade	13	3	N	NA	N	NA	NA
030	Male	Junior High School	7th Grade	13	1	N	NA	A	Flat feet	Follow-up visit
031	Female	Junior High School	7th Grade	12	1	N	NA	A	Flat feet	Follow-up visit
032	Male	Junior High School	7th Grade	12	1	N	NA	A	Tendency toward hallux valgus，Collapsed transverse arch	It is recommended to visit the hospital for a comprehensive biomechanical assessment and to be fitted with biomechanical insoles.
033	Male	Junior High School	7th Grade	13	1	N	NA	A	Heel valgus	It is recommended to visit the hospital for a comprehensive biomechanical assessment and to be fitted with biomechanical insoles.
034	Male	Junior High School	7th Grade	13	1	N	NA	N	NA	NA
035	Male	Junior High School	7th Grade	12	2	N	NA	A	Pain in the right fourth toe	It is recommended to visit the hospital for a comprehensive biomechanical assessment and to be fitted with biomechanical insoles.
036	Female	Junior High School	7th Grade	13	4	N	NA	A	Flat feet	It is recommended to visit the hospital for a comprehensive biomechanical assessment and to be fitted with biomechanical insoles.
037	Female	Junior High School	7th Grade	13	4	N	NA	N	NA	NA
038	Male	Junior High School	7th Grade	13	1	N	NA	N	NA	NA
039	Female	Junior High School	7th Grade	12	1	N	NA	N	NA	NA
040	Male	Junior High School	7th Grade	13	0	N	NA	N	NA	NA
041	Female	Junior High School	7th Grade	13	2	N	NA	N	NA	NA
042	Female	Junior High School	7th Grade	12	2	N	NA	N	NA	NA
043	Female	Junior High School	7th Grade	13	0	N	NA	N	NA	NA
044	Male	Junior High School	7th Grade	12	2	N	NA	A	Flat feet, Foot valgus, Collapsed transverse arch	Follow-up visit
045	Female	Junior High School	7th Grade	13	1	N	NA	N	NA	NA
046	Male	Junior High School	7th Grade	13	0	N	NA	N	NA	NA
047	Male	Junior High School	7th Grade	13	0	N	NA	N	NA	NA
048	Female	Junior High School	7th Grade	13	0	N	NA	N	NA	NA
049	Male	Junior High School	7th Grade	13	0	N	NA	N	NA	NA
050	Male	Junior High School	7th Grade	13	4	N	NA	A	Flat feet	Follow-up visit
051	Male	Junior High School	7th Grade	14	2	N	NA	N	NA	NA
052	Female	Junior High School	7th Grade	13	0	N	NA	A	Hallux valgus	No follow-up is needed; return for evaluation if pain occurs
053	Male	Junior High School	7th Grade	12	2	N	NA	N	NA	NA
054	Male	Junior High School	7th Grade	13	0	N	NA	N	NA	NA
055	Male	Junior High School	7th Grade	13	0	N	NA	A	Flat feet	It is recommended to visit the hospital for a comprehensive biomechanical assessment and to be fitted with biomechanical insoles.
056	Female	Junior High School	7th Grade	12	0	N	NA	N	NA	NA
057	Male	Junior High School	7th Grade	12	1	N	NA	N	NA	NA
058	Male	Junior High School	7th Grade	13	1	N	NA	A	Flat feet	Follow-up visit
059	Female	Junior High School	7th Grade	12	1	N	NA	N	NA	NA
060	Female	Junior High School	7th Grade	13	2	N	NA	A	Flat feet	Follow-up visit
061	Female	Junior High School	7th Grade	13	0	N	NA	A	Flat feet	It is recommended to visit the hospital for a comprehensive biomechanical assessment and to be fitted with biomechanical insoles.
062	Male	Junior High School	7th Grade	13	0	N	NA	N	NA	NA
063	Male	Junior High School	7th Grade	13	1	N	NA	N	NA	NA
064	Female	Junior High School	7th Grade	13	3	N	NA	A	Flat feet, Stiff calf muscles	Follow-up visit
065	Female	Junior High School	7th Grade	12	1	N	NA	N	NA	NA
066	Male	Junior High School	7th Grade	13	0	N	NA	A	Flat feet	Follow-up visit
067	Female	Junior High School	7th Grade	12	0	N	NA	A	Flat feet,Hallux valgus	Follow-up visit
068	Female	Junior High School	7th Grade	13	0	N	NA	N	NA	NA
069	Female	Junior High School	7th Grade	13	0	N	NA	N	NA	NA
070	Male	Junior High School	7th Grade	12	2	N	NA	N	NA	NA
071	Male	Junior High School	7th Grade	13	2	N	NA	A	Flat feet	Follow-up visit
072	Male	Junior High School	7th Grade	13	1	N	NA	N	NA	NA
073	Male	Junior High School	7th Grade	12	0	N	NA	N	NA	NA
074	Female	Junior High School	7th Grade	12	0	N	NA	N	NA	NA
075	Male	Junior High School	7th Grade	13	2	N	NA	N	NA	NA
076	Female	Junior High School	7th Grade	13	1	N	NA	A	Flat feet	Follow-up visit
077	Male	Junior High School	7th Grade	12	1	N	NA	A	Flat feet	Follow-up visit
078	Female	Junior High School	7th Grade	12	3	N	NA	A	Ankle pain after exercise	It is recommended to visit the hospital for a comprehensive biomechanical assessment and to be fitted with biomechanical insoles.
079	Male	Junior High School	7th Grade	13	1	N	NA	N	NA	NA
080	Female	Junior High School	7th Grade	12	4	N	NA	N	NA	NA
081	Male	Junior High School	7th Grade	12	1	N	NA	N	NA	NA
082	Female	Junior High School	7th Grade	13	2	N	NA	N	NA	NA
083	Male	Junior High School	7th Grade	13	1	N	NA	N	NA	NA
084	Female	Junior High School	7th Grade	12	3	N	NA	A	Flat feet	It is recommended to visit the hospital for a comprehensive biomechanical assessment and to be fitted with biomechanical insoles.
085	Male	Junior High School	7th Grade	12	3	N	NA	N	NA	NA
086	Male	Junior High School	7th Grade	13	0	N	NA	A	Flat feet	Follow-up visit
087	Male	Junior High School	7th Grade	13	1	N	NA	N	NA	NA
088	Female	Junior High School	7th Grade	13	1	N	NA	N	NA	NA
089	Male	Junior High School	7th Grade	12	3	N	NA	A	Flat feet, Plantar fasciitis	It is recommended to visit the hospital for a comprehensive biomechanical assessment and to be fitted with biomechanical insoles.
090	Male	Junior High School	7th Grade	14	1	N	NA	N	NA	NA
091	Female	Junior High School	7th Grade	13	0	N	NA	A	Hallux valgus	No follow-up is needed; return for evaluation if pain occurs
092	Male	Junior High School	7th Grade	13	0	N	NA	N	NA	NA
093	Female	Junior High School	7th Grade	13	2	N	NA	N	NA	NA
094	Male	Junior High School	7th Grade	13	3	N	NA	N	NA	NA
095	Female	Junior High School	7th Grade	13	0	N	NA	A	Foot valgus	Follow-up visit
096	Female	Junior High School	7th Grade	12	1	N	NA	A	Flat feet	Follow-up visit
097	Male	Junior High School	7th Grade	12	3	N	NA	A	Flat feet, Out-toeing gait	It is recommended to visit the hospital for a comprehensive biomechanical assessment and to be fitted with biomechanical insoles.
098	Male	Junior High School	7th Grade	13	4	N	NA	A	Flat feet, Out-toeing gait	It is recommended to visit the hospital for a comprehensive biomechanical assessment and to be fitted with biomechanical insoles.
099	Male	Junior High School	7th Grade	12	1	N	NA	N	NA	NA
100	Female	Junior High School	7th Grade	12	1	N	NA	A	Foot valgus, Lateral arch collapse	It is recommended to visit the hospital for a comprehensive biomechanical assessment and to be fitted with biomechanical insoles.
101	Female	Junior High School	7th Grade	13	4	N	NA	N	NA	NA
102	Female	Junior High School	7th Grade	13	0	N	NA	N	NA	NA
103	Male	Junior High School	7th Grade	12	2	N	NA	N	NA	NA
104	Male	Junior High School	7th Grade	13	0	N	NA	A	In-toeing gait	No follow-up is needed; return for evaluation if pain occurs
105	Male	Junior High School	7th Grade	12	3	N	NA	N	NA	NA
106	Male	Junior High School	7th Grade	13	1	N	NA	A	Flat feet	It is recommended to visit the hospital for a comprehensive biomechanical assessment and to be fitted with biomechanical insoles.
107	Female	Junior High School	7th Grade	13	0	N	NA	N	NA	NA
108	Female	Junior High School	7th Grade	12	0	N	NA	A	Flat feet	Follow-up visit
109	Male	Junior High School	7th Grade	13	1	N	NA	N	NA	NA
110	Female	Junior High School	7th Grade	13	1	N	NA	N	NA	NA
111	Female	Junior High School	7th Grade	13	0	N	NA	N	NA	NA
112	Male	Junior High School	7th Grade	13	1	N	NA	N	NA	NA
113	Female	Junior High School	7th Grade	13	0	N	NA	A	Flat feet	Follow-up visit
114	Male	Junior High School	7th Grade	13	2	N	NA	A	Flat feet	Follow-up visit
115	Female	Junior High School	7th Grade	13	1	N	NA	N	NA	NA
116	Male	Junior High School	7th Grade	12	0	N	NA	N	NA	NA
117	Male	Junior High School	7th Grade	13	0	N	NA	A	Flat feet	Follow-up visit
118	Female	Junior High School	7th Grade	13	0	N	NA	N	NA	NA
119	Male	Junior High School	7th Grade	13	0	N	NA	N	NA	NA
120	Female	Junior High School	7th Grade	13	0	N	NA	N	NA	NA
121	Male	Junior High School	7th Grade	12	2	N	NA	N	NA	NA
122	Male	Junior High School	7th Grade	13	0	N	NA	A	Flat feet	Follow-up visit
123	Male	Junior High School	7th Grade	12	1	N	NA	N	NA	NA
124	Female	Junior High School	7th Grade	12	0	N	NA	A	Flat feet	Follow-up visit
125	Female	Junior High School	7th Grade	13	0	N	NA	N	NA	NA
126	Male	Junior High School	7th Grade	13	1	N	NA	N	NA	NA
127	Female	Junior High School	7th Grade	13	1	N	NA	A	Flat feet	Follow-up visit
128	Female	Junior High School	7th Grade	13	0	N	NA	N	NA	NA

[truncated: 7 more sheets: 8th, 9th, 10th, 11th, 12th, Sheet3, Sheet4]
